# Supplementary material for: Diethyl 2-[(4-bromo­anilino)methyl­idene]malonate
Source: Acta Crystallogr Sect E Struct Rep Online. 2010 Nov 10;66(Pt 12):o3119. doi: 10.1107/S1600536810045150 (PMC3011394; doi:10.1107/S1600536810045150)
Supplement: Supplementary file 1 [file e-66-o3119-sup1.cif]

##############################################################################
###                                                                        ###
###        Electronic paper (Acta Crystallographica Section E)             ###
###                                                                        ###
##############################################################################
#                                                                            #
# This CIF contains the data in a paper accepted for publication in Acta     #
# Crystallographica Section E. It conforms to the requirements of Notes      #
# for Authors for Section E, and has been peer reviewed under the auspices   #
# of the IUCr Commission on Journals.                                        #
#                                                                            #
# Full details of the Crystallographic Information File format               #
# are given in the paper "The Crystallographic Information File (CIF):       #
# a New Standard Archive File for Crystallography" by S. R. Hall, F. H.      #
# Allen and I. D. Brown [Acta Cryst. (1991), A47, 655-685].                  #
#                                                                            #
# The current version of the core CIF dictionary is obtainable from          #
# ftp://ftp.iucr.org/pub/cif_core.dic. The current version number is 2.4.    #
#                                                                            #
# Software is freely available for graphical display of the structure(s) in  #
# this CIF.  For information consult the CIF home page http://www.iucr.org/  #
# cif/home.html                                                              #
#                                                                            #
# This file may be used for bona fide research purposes within the           #
# scientific community so long as proper attribution is given to the journal # 
# article from which it was obtained.                                        #
#                                                                            #
##############################################################################
                                             
data_global
_audit_creation_method     'from SHELXL97 CIF and IUCr SHELXL97-template'
_journal_date_recd_electronic     2010-11-01
_journal_date_accepted     2010-11-04
_journal_name_full     'Acta Crystallographica, Section E'
_journal_year     2010
_journal_volume     66
_journal_issue     12
_journal_page_first     o3119
_journal_page_last     o3119
_journal_paper_category     QO
_journal_coeditor_code     BQ2249
_publ_contact_author_name     'Feng, Zhi-Qiang'
_publ_contact_author_address
;
College of Materials Engineering,
Jinling Institute of Technology,
No.99 Hongjing Street, Nanjing
Nanjing 211169
People's Republic of China
;
_publ_contact_author_email     fzq@jit.edu.cn
_publ_contact_author_fax     '86 25  86188617'
_publ_contact_author_phone     '86 25 86188950'
_publ_section_title
;
Diethyl 2-[(4-bromoanilino)methylidene]malonate
;
loop_
    _publ_author_name
    _publ_author_address
    'Feng, Zhi-Qiang '
;
College of Materials Engineering,
Jinling Institute of Technology,
No. 99 Hongjing Street
Nanjing 211169
People's Republic of China
;
    'Yang, Xiao-Li'
;
College of Materials Engineering,
Jinling Institute of Technology,
No. 99 Hongjing Street
Nanjing 211169
People's Republic of China
;
    'Ye, Yuan-Feng'
;
College of Materials Engineering,
Jinling Institute of Technology,
No. 99 Hongjing Street
Nanjing 211169
People's Republic of China
;
    'Dong, Tao'
;
College of Materials Engineering,
Jinling Institute of Technology,
No. 99 Hongjing Street
Nanjing 211169
People's Republic of China
;
    'Wang, Huai-Qing'
;
College of Materials Engineering,
Jinling Institute of Technology,
No. 99 Hongjing Street
Nanjing 211169
People's Republic of China
;
data_I
_audit_creation_method     SHELXL-97
_chemical_name_systematic
;
Diethyl 2-[(4-bromoanilino)methylidene]malonate
;
_chemical_name_common
;
Diethyl 2-[(4-bromoanilino)methylidene]propanedioate
;
_chemical_formula_moiety     'C14 H16 Br N O4'
_chemical_formula_sum     'C14 H16 Br N O4'
_chemical_formula_iupac     'C14 H16 Br N O4'
_chemical_formula_weight     342.19
_chemical_melting_point     367
_symmetry_cell_setting     monoclinic
_symmetry_space_group_name_H-M     'P 21'
_symmetry_space_group_name_Hall     'P 2yb'
loop_
    _symmetry_equiv_pos_as_xyz
    'x, y, z'
    '-x, y+1/2, -z'
_cell_length_a     9.2440(18)
_cell_length_b     6.5000(13)
_cell_length_c     13.448(3)
_cell_angle_alpha     90.00
_cell_angle_beta     110.10(3)
_cell_angle_gamma     90.00
_cell_volume     758.8(3)
_cell_formula_units_Z     2
_cell_measurement_reflns_used     25
_cell_measurement_theta_min     9
_cell_measurement_theta_max     14
_cell_measurement_temperature     293
_exptl_crystal_description     needle
_exptl_crystal_colour     colourless
_exptl_crystal_size_max     0.30
_exptl_crystal_size_mid     0.10
_exptl_crystal_size_min     0.10
_exptl_crystal_density_diffrn     1.498
_exptl_crystal_density_meas     ?
_exptl_crystal_density_method     'not measured'
_exptl_crystal_F_000     348
_exptl_absorpt_coefficient_mu     2.720
_exptl_absorpt_correction_type     psi-scan
_exptl_absorpt_process_details     '(North <i>et al.</i>, 1968)'
_exptl_absorpt_correction_T_min     0.4958
_exptl_absorpt_correction_T_max     0.7726
_exptl_special_details     ?
_diffrn_ambient_temperature     293
_diffrn_radiation_type     MoK\a
_diffrn_radiation_wavelength     0.71073
_diffrn_radiation_source     'fine-focus sealed tube'
_diffrn_radiation_monochromator     graphite
_diffrn_measurement_device_type     'Enraf--Nonius CAD-4'
_diffrn_measurement_method     \w/2\q
_diffrn_detector_area_resol_mean     ?
_diffrn_reflns_number     2851
_diffrn_reflns_av_R_equivalents     0.0714
_diffrn_reflns_av_sigmaI/netI     0.0665
_diffrn_reflns_theta_min     1.61
_diffrn_reflns_theta_max     25.42
_diffrn_reflns_theta_full     25.42
_diffrn_measured_fraction_theta_max     0.998
_diffrn_measured_fraction_theta_full     0.998
_diffrn_reflns_limit_h_min     -11
_diffrn_reflns_limit_h_max     11
_diffrn_reflns_limit_k_min     -7
_diffrn_reflns_limit_k_max     7
_diffrn_reflns_limit_l_min     -5
_diffrn_reflns_limit_l_max     16
_diffrn_standards_number     3
_diffrn_standards_interval_count     200
_diffrn_standards_interval_time     2
_diffrn_standards_decay_%     1
_refine_special_details
;
 Refinement of F^2^ against ALL reflections.  The weighted R-factor wR and
 goodness of fit S are based on F^2^, conventional R-factors R are based
 on F, with F set to zero for negative F^2^. The threshold expression of
 F^2^ > 2sigma(F^2^) is used only for calculating R-factors(gt) etc. and is
 not relevant to the choice of reflections for refinement.  R-factors based
 on F^2^ are statistically about twice as large as those based on F, and R-
 factors based on ALL data will be even larger.
;
_reflns_number_total     2790
_reflns_number_gt     1606
_reflns_threshold_expression     I>2sigma(I)
_refine_ls_structure_factor_coef     Fsqd
_refine_ls_matrix_type     full
_refine_ls_R_factor_all     0.1150
_refine_ls_R_factor_gt     0.0660
_refine_ls_wR_factor_gt     0.1365
_refine_ls_wR_factor_ref     0.1535
_refine_ls_goodness_of_fit_ref     1.000
_refine_ls_restrained_S_all     1.000
_refine_ls_number_reflns     2790
_refine_ls_number_parameters     181
_refine_ls_number_restraints     1
_refine_ls_hydrogen_treatment     constr
_refine_ls_weighting_scheme     calc
_refine_ls_weighting_details
                'calc w=1/[\s^2^(Fo^2^)+(0.0780P)^2^+] where P=(Fo^2^+2Fc^2^)/3'
_atom_sites_solution_hydrogens     geom
_atom_sites_solution_primary     direct
_atom_sites_solution_secondary     difmap
_refine_ls_shift/su_max     0.000
_refine_ls_shift/su_mean     0.000
_refine_diff_density_max     0.494
_refine_diff_density_min     -0.389
_refine_ls_extinction_method     none
_refine_ls_extinction_coef     ?
_refine_ls_abs_structure_details     'Flack (1983), 1253 Friedel pairs'
_refine_ls_abs_structure_Flack     -0.01(2)
loop_
    _atom_type_symbol
    _atom_type_description
    _atom_type_scat_dispersion_real
    _atom_type_scat_dispersion_imag
    _atom_type_scat_source
    'C' 'C' 0.0033 0.0016
                         'International Tables Vol C Tables 4.2.6.8 and 6.1.1.4'
    'H' 'H' 0.0000 0.0000
                         'International Tables Vol C Tables 4.2.6.8 and 6.1.1.4'
    'N' 'N' 0.0061 0.0033
                         'International Tables Vol C Tables 4.2.6.8 and 6.1.1.4'
    'O' 'O' 0.0106 0.0060
                         'International Tables Vol C Tables 4.2.6.8 and 6.1.1.4'
    'Br' 'Br' -0.2901 2.4595
                         'International Tables Vol C Tables 4.2.6.8 and 6.1.1.4'
_computing_data_collection     'CAD-4 EXPRESS (Enraf--Nonius, 1989)'
_computing_cell_refinement     'CAD-4 EXPRESS (Enraf--Nonius, 1989)'
_computing_data_reduction     'XCAD4 (Harms & Wocadlo, 1995)'
_computing_structure_solution     'SHELXS97 (Sheldrick, 2008)'
_computing_structure_refinement     'SHELXL97 (Sheldrick, 2008)'
_computing_molecular_graphics     'SHELXL97 (Sheldrick, 2008)'
_computing_publication_material     'PLATON (Spek, 2009)'
loop_
    _atom_site_type_symbol
    _atom_site_label
    _atom_site_fract_x
    _atom_site_fract_y
    _atom_site_fract_z
    _atom_site_U_iso_or_equiv
    _atom_site_adp_type
    _atom_site_calc_flag
    _atom_site_refinement_flags
    _atom_site_occupancy
    _atom_site_disorder_assembly
    _atom_site_disorder_group
    Br Br 0.96900(11) 0.78434(19) 0.08931(9) 0.1008(4) Uani d . 1 . .
    N N 0.7057(7) 0.0195(9) 0.2183(5) 0.0626(16) Uani d . 1 . .
    H H0A 0.6242 -0.0249 0.1697 0.075 Uiso calc R 1 . .
    C C1 0.7111(8) 0.2666(15) 0.0881(6) 0.0691(19) Uani d . 1 . .
    H H1A 0.6318 0.1944 0.0387 0.083 Uiso calc R 1 . .
    O O1 0.8800(8) -0.2964(10) 0.4901(5) 0.116(3) Uani d . 1 . .
    O O2 0.7014(6) -0.5254(9) 0.4487(4) 0.0768(15) Uani d . 1 . .
    C C2 0.7701(9) 0.4458(13) 0.0594(6) 0.068(2) Uani d . 1 . .
    H H2A 0.7280 0.4973 -0.0091 0.082 Uiso calc R 1 . .
    C C3 0.8892(9) 0.5442(11) 0.1320(8) 0.069(2) Uani d . 1 . .
    O O3 0.4955(6) -0.2676(8) 0.1562(5) 0.0859(18) Uani d . 1 . .
    C C4 0.9487(9) 0.4794(12) 0.2343(7) 0.068(2) Uani d . 1 . .
    H H4A 1.0276 0.5532 0.2832 0.082 Uiso calc R 1 . .
    O O4 0.4944(6) -0.5243(8) 0.2634(4) 0.0673(13) Uani d . 1 . .
    C C5 0.8899(8) 0.2992(19) 0.2660(5) 0.066(2) Uani d . 1 . .
    H H5A 0.9301 0.2520 0.3354 0.079 Uiso calc R 1 . .
    C C6 0.7740(8) 0.1980(10) 0.1930(6) 0.0558(19) Uani d . 1 . .
    C C7 0.7510(8) -0.0856(11) 0.3061(6) 0.0521(17) Uani d . 1 . .
    H H7A 0.8348 -0.0334 0.3608 0.062 Uiso calc R 1 . .
    C C8 0.6869(8) -0.2699(11) 0.3269(6) 0.062(2) Uani d . 1 . .
    C C9 0.7662(9) -0.3565(13) 0.4292(6) 0.0594(19) Uani d . 1 . .
    C C10 0.7736(9) -0.6258(12) 0.5497(6) 0.072(2) Uani d . 1 . .
    H H10A 0.7952 -0.5273 0.6071 0.086 Uiso calc R 1 . .
    H H10B 0.8694 -0.6907 0.5524 0.086 Uiso calc R 1 . .
    C C11 0.6597(12) -0.7843(17) 0.5578(9) 0.124(5) Uani d . 1 . .
    H H11A 0.7005 -0.8544 0.6244 0.186 Uiso calc R 1 . .
    H H11B 0.6411 -0.8817 0.5011 0.186 Uiso calc R 1 . .
    H H11C 0.5648 -0.7178 0.5530 0.186 Uiso calc R 1 . .
    C C12 0.5544(9) -0.3509(12) 0.2415(6) 0.0586(18) Uani d . 1 . .
    C C13 0.3642(9) -0.6084(13) 0.1829(6) 0.079(2) Uani d . 1 . .
    H H13A 0.3922 -0.6543 0.1233 0.094 Uiso calc R 1 . .
    H H13B 0.2832 -0.5063 0.1581 0.094 Uiso calc R 1 . .
    C C14 0.3121(12) -0.7836(14) 0.2315(8) 0.105(4) Uani d . 1 . .
    H H14A 0.2224 -0.8442 0.1805 0.157 Uiso calc R 1 . .
    H H14B 0.2872 -0.7363 0.2913 0.157 Uiso calc R 1 . .
    H H14C 0.3927 -0.8844 0.2543 0.157 Uiso calc R 1 . .
loop_
    _atom_site_aniso_label
    _atom_site_aniso_U_11
    _atom_site_aniso_U_22
    _atom_site_aniso_U_33
    _atom_site_aniso_U_12
    _atom_site_aniso_U_13
    _atom_site_aniso_U_23
    Br 0.0966(6) 0.0669(5) 0.1532(9) -0.0125(6) 0.0612(6) 0.0184(7)
    N 0.051(4) 0.065(4) 0.065(4) -0.003(3) 0.011(3) 0.000(3)
    C1 0.072(5) 0.056(5) 0.079(5) 0.008(5) 0.024(4) 0.012(5)
    O1 0.098(5) 0.119(6) 0.091(4) -0.047(4) -0.019(4) 0.038(4)
    O2 0.056(3) 0.080(4) 0.085(4) -0.008(3) 0.013(3) 0.031(3)
    C2 0.060(5) 0.073(5) 0.074(5) 0.008(4) 0.026(4) 0.026(4)
    C3 0.057(5) 0.045(4) 0.108(7) -0.014(4) 0.034(5) -0.009(5)
    O3 0.078(4) 0.071(5) 0.088(4) -0.021(3) 0.002(3) 0.013(3)
    C4 0.058(5) 0.060(5) 0.087(6) -0.003(4) 0.026(5) -0.006(5)
    O4 0.067(3) 0.059(3) 0.077(3) -0.010(3) 0.026(3) 0.000(3)
    C5 0.064(4) 0.072(5) 0.058(4) 0.022(6) 0.014(4) 0.023(5)
    C6 0.059(4) 0.042(3) 0.076(5) -0.016(3) 0.036(4) -0.015(4)
    C7 0.047(4) 0.055(4) 0.055(5) 0.007(3) 0.019(4) 0.002(3)
    C8 0.052(4) 0.058(6) 0.088(6) -0.002(3) 0.040(4) -0.008(4)
    C9 0.052(5) 0.074(5) 0.040(4) -0.009(4) 0.001(4) 0.000(4)
    C10 0.061(5) 0.075(5) 0.072(5) 0.003(4) 0.013(4) 0.028(4)
    C11 0.087(6) 0.132(11) 0.157(9) 0.002(6) 0.048(7) 0.075(9)
    C12 0.061(5) 0.063(5) 0.058(5) 0.011(4) 0.029(4) 0.014(4)
    C13 0.065(5) 0.086(6) 0.073(5) -0.022(5) 0.009(4) -0.022(5)
    C14 0.118(8) 0.083(7) 0.140(9) -0.035(6) 0.080(7) -0.024(6)
_geom_special_details
;
 All esds (except the esd in the dihedral angle between two l.s. planes)
 are estimated using the full covariance matrix.  The cell esds are taken
 into account individually in the estimation of esds in distances, angles
 and torsion angles; correlations between esds in cell parameters are only
 used when they are defined by crystal symmetry.  An approximate (isotropic)
 treatment of cell esds is used for estimating esds involving l.s. planes.
;
loop_
    _geom_bond_atom_site_label_1
    _geom_bond_atom_site_label_2
    _geom_bond_site_symmetry_2
    _geom_bond_distance
    _geom_bond_publ_flag
    Br C3 . 1.898(7) ?
    N C7 . 1.302(8) ?
    N C6 . 1.417(9) ?
    N H0A . 0.8600 ?
    C1 C2 . 1.396(11) ?
    C1 C6 . 1.401(10) ?
    C1 H1A . 0.9300 ?
    O1 C9 . 1.157(8) ?
    O2 C9 . 1.320(9) ?
    O2 C10 . 1.446(8) ?
    C2 C3 . 1.356(11) ?
    C2 H2A . 0.9300 ?
    C3 C4 . 1.361(11) ?
    O3 C12 . 1.215(8) ?
    C4 C5 . 1.417(14) ?
    C4 H4A . 0.9300 ?
    O4 C12 . 1.333(8) ?
    O4 C13 . 1.423(8) ?
    C5 C6 . 1.349(11) ?
    C5 H5A . 0.9300 ?
    C7 C8 . 1.407(9) ?
    C7 H7A . 0.9300 ?
    C8 C9 . 1.432(10) ?
    C8 C12 . 1.459(11) ?
    C10 C11 . 1.503(11) ?
    C10 H10A . 0.9700 ?
    C10 H10B . 0.9700 ?
    C11 H11A . 0.9600 ?
    C11 H11B . 0.9600 ?
    C11 H11C . 0.9600 ?
    C13 C14 . 1.474(11) ?
    C13 H13A . 0.9700 ?
    C13 H13B . 0.9700 ?
    C14 H14A . 0.9600 ?
    C14 H14B . 0.9600 ?
    C14 H14C . 0.9600 ?
loop_
    _geom_angle_atom_site_label_1
    _geom_angle_atom_site_label_2
    _geom_angle_atom_site_label_3
    _geom_angle_site_symmetry_1
    _geom_angle_site_symmetry_3
    _geom_angle
    _geom_angle_publ_flag
    C7 N C6 . . 128.0(6) ?
    C7 N H0A . . 116.0 ?
    C6 N H0A . . 116.0 ?
    C2 C1 C6 . . 118.6(8) ?
    C2 C1 H1A . . 120.7 ?
    C6 C1 H1A . . 120.7 ?
    C9 O2 C10 . . 117.9(6) ?
    C3 C2 C1 . . 119.5(8) ?
    C3 C2 H2A . . 120.3 ?
    C1 C2 H2A . . 120.3 ?
    C2 C3 C4 . . 121.9(7) ?
    C2 C3 Br . . 118.3(7) ?
    C4 C3 Br . . 119.8(6) ?
    C3 C4 C5 . . 119.8(7) ?
    C3 C4 H4A . . 120.1 ?
    C5 C4 H4A . . 120.1 ?
    C12 O4 C13 . . 117.7(6) ?
    C6 C5 C4 . . 118.3(7) ?
    C6 C5 H5A . . 120.8 ?
    C4 C5 H5A . . 120.8 ?
    C5 C6 C1 . . 121.9(7) ?
    C5 C6 N . . 122.1(7) ?
    C1 C6 N . . 116.0(7) ?
    N C7 C8 . . 126.9(7) ?
    N C7 H7A . . 116.5 ?
    C8 C7 H7A . . 116.5 ?
    C7 C8 C9 . . 114.5(7) ?
    C7 C8 C12 . . 116.6(7) ?
    C9 C8 C12 . . 128.9(6) ?
    O1 C9 O2 . . 120.3(7) ?
    O1 C9 C8 . . 126.0(8) ?
    O2 C9 C8 . . 113.6(7) ?
    O2 C10 C11 . . 105.6(7) ?
    O2 C10 H10A . . 110.6 ?
    C11 C10 H10A . . 110.6 ?
    O2 C10 H10B . . 110.6 ?
    C11 C10 H10B . . 110.6 ?
    H10A C10 H10B . . 108.8 ?
    C10 C11 H11A . . 109.5 ?
    C10 C11 H11B . . 109.5 ?
    H11A C11 H11B . . 109.5 ?
    C10 C11 H11C . . 109.5 ?
    H11A C11 H11C . . 109.5 ?
    H11B C11 H11C . . 109.5 ?
    O3 C12 O4 . . 120.0(7) ?
    O3 C12 C8 . . 124.4(7) ?
    O4 C12 C8 . . 115.6(6) ?
    O4 C13 C14 . . 106.2(7) ?
    O4 C13 H13A . . 110.5 ?
    C14 C13 H13A . . 110.5 ?
    O4 C13 H13B . . 110.5 ?
    C14 C13 H13B . . 110.5 ?
    H13A C13 H13B . . 108.7 ?
    C13 C14 H14A . . 109.5 ?
    C13 C14 H14B . . 109.5 ?
    H14A C14 H14B . . 109.5 ?
    C13 C14 H14C . . 109.5 ?
    H14A C14 H14C . . 109.5 ?
    H14B C14 H14C . . 109.5 ?
loop_
    _geom_torsion_atom_site_label_1
    _geom_torsion_atom_site_label_2
    _geom_torsion_atom_site_label_3
    _geom_torsion_atom_site_label_4
    _geom_torsion_site_symmetry_1
    _geom_torsion_site_symmetry_2
    _geom_torsion_site_symmetry_3
    _geom_torsion_site_symmetry_4
    _geom_torsion
    _geom_torsion_publ_flag
    C6 C1 C2 C3 . . . . 2.2(11) ?
    C1 C2 C3 C4 . . . . -3.4(11) ?
    C1 C2 C3 Br . . . . 178.8(6) ?
    C2 C3 C4 C5 . . . . 2.7(12) ?
    Br C3 C4 C5 . . . . -179.5(6) ?
    C3 C4 C5 C6 . . . . -0.8(12) ?
    C4 C5 C6 C1 . . . . -0.3(11) ?
    C4 C5 C6 N . . . . -178.4(7) ?
    C2 C1 C6 C5 . . . . -0.4(11) ?
    C2 C1 C6 N . . . . 177.8(6) ?
    C7 N C6 C5 . . . . -8.8(11) ?
    C7 N C6 C1 . . . . 173.0(7) ?
    C6 N C7 C8 . . . . -175.6(6) ?
    N C7 C8 C9 . . . . 176.9(7) ?
    N C7 C8 C12 . . . . -0.7(9) ?
    C10 O2 C9 O1 . . . . 2.6(12) ?
    C10 O2 C9 C8 . . . . 179.5(6) ?
    C7 C8 C9 O1 . . . . -5.5(11) ?
    C12 C8 C9 O1 . . . . 171.8(9) ?
    C7 C8 C9 O2 . . . . 177.9(6) ?
    C12 C8 C9 O2 . . . . -4.9(11) ?
    C9 O2 C10 C11 . . . . 169.0(7) ?
    C13 O4 C12 O3 . . . . 1.8(9) ?
    C13 O4 C12 C8 . . . . 179.5(6) ?
    C7 C8 C12 O3 . . . . -1.7(10) ?
    C9 C8 C12 O3 . . . . -178.9(7) ?
    C7 C8 C12 O4 . . . . -179.3(5) ?
    C9 C8 C12 O4 . . . . 3.5(10) ?
    C12 O4 C13 C14 . . . . -173.9(6) ?
loop_
    _geom_hbond_atom_site_label_D
    _geom_hbond_atom_site_label_H
    _geom_hbond_atom_site_label_A
    _geom_hbond_site_symmetry_A
    _geom_hbond_distance_DH
    _geom_hbond_distance_HA
    _geom_hbond_distance_DA
    _geom_hbond_angle_DHA
    _geom_hbond_publ_flag
    N H0A O3 . 0.86 1.95 2.615(8) 134 yes
    C1 H1A O3 2_655 0.93 2.49 3.190(10) 132 yes
    C5 H5A O1 2_756 0.93 2.42 3.298(9) 157 yes
