# Supplementary material for: Diethyl 2-[(4-bromo­anilino)methyl­idene]malonate
Source: Acta Crystallogr Sect E Struct Rep Online. 2010 Nov 10;66(Pt 12):o3119. doi: 10.1107/S1600536810045150 (PMC3011394; doi:10.1107/S1600536810045150)
Supplement: Supplementary file 2 [file e-66-o3119-Isup2.hkl]

# 
# h,k,l, Fc-squared, Fo-squared, sigma(Fo-squared) and status flag 
# 
data_I
_shelx_title ' X in P2(1)' 
_shelx_refln_list_code          4 
_shelx_F_calc_maximum      143.21 
_exptl_crystal_F_000       348.00 
_reflns_d_resolution_high  0.8279 
 
loop_ 
 _symmetry_equiv_pos_as_xyz 
 'x, y, z' 
 '-x, y+1/2, -z' 
 
_cell_length_a     9.2440 
_cell_length_b     6.5000 
_cell_length_c    13.4482 
_cell_angle_alpha  90.000 
_cell_angle_beta  110.102 
_cell_angle_gamma  90.000 
 
_shelx_F_squared_multiplier     1.000 
 
loop_ 
 _refln_index_h 
 _refln_index_k 
 _refln_index_l 
 _refln_F_squared_calc 
 _refln_F_squared_meas 
 _refln_F_squared_sigma 
 _refln_observed_status 
   1  -7   0        6.22       13.50     13.50 o 
   2  -7   0        9.08       29.98     14.27 o 
   3  -7   0       10.32       26.94     15.87 o 
   4  -7   0        5.16       16.90     16.90 o 
   0  -6   0      110.79      123.50     10.80 o 
   1  -6   0      126.39      145.26     11.80 o 
   2  -6   0      147.82      166.28     13.52 o 
   3  -6   0       53.60       55.50     13.55 o 
   4  -6   0       61.12       72.71     14.86 o 
   5  -6   0       13.14       15.82     15.82 o 
   6  -6   0        9.95        0.80     16.23 o 
   1  -5   0        4.46        0.20      8.34 o 
   2  -5   0       81.78       78.47     10.14 o 
   3  -5   0       27.88       24.75     10.36 o 
   4  -5   0       15.97       11.41     10.89 o 
   5  -5   0       70.54       92.57     13.14 o 
   6  -5   0       75.16       91.38     13.40 o 
   7  -5   0       21.13       43.64     13.27 o 
   8  -5   0        4.05        2.51     14.41 o 
   0  -4   0     1783.31     1745.04     17.19 o 
   1  -4   0     1000.53     1078.17     14.43 o 
   2  -4   0      784.02      817.37     14.23 o 
   3  -4   0      433.43      460.61     12.33 o 
   4  -4   0      191.04      226.05     10.59 o 
   5  -4   0       65.67       57.45      9.62 o 
   6  -4   0      104.18      106.12     11.00 o 
   7  -4   0       34.64       21.94     10.84 o 
   8  -4   0        2.92        1.15     10.70 o 
   9  -4   0        6.95        2.15     12.28 o 
   1  -3   0       15.63       22.27      4.60 o 
   2  -3   0      183.75      190.49      7.07 o 
   3  -3   0      117.86      112.60      6.73 o 
   4  -3   0      460.87      447.93     10.36 o 
   5  -3   0      160.29      143.09      8.51 o 
   6  -3   0      270.31      211.54     10.42 o 
   7  -3   0      148.90      124.16     10.23 o 
   8  -3   0       65.51       46.21     10.33 o 
   9  -3   0        1.71       11.48     10.85 o 
   0  -2   0     3419.04     3517.24     66.65 o 
   1  -2   0     1874.93     1998.63     12.86 o 
   2  -2   0     1403.51     1380.27     11.63 o 
   3  -2   0      786.57      753.92      9.75 o 
   4  -2   0      200.38      188.70      6.61 o 
   5  -2   0      156.20      163.05      7.45 o 
   6  -2   0       73.85       65.04      7.43 o 
   7  -2   0       17.38       14.90      8.37 o 
   8  -2   0        4.93        3.35      9.88 o 
   9  -2   0       14.37        9.57     11.91 o 
  10  -2   0        2.18       10.56     13.08 o 
   1  -1   0      517.75      513.17      4.99 o 
   2  -1   0      680.73      565.02      6.38 o 
   3  -1   0     1099.74     1117.76     10.89 o 
   4  -1   0      489.40      541.02     10.14 o 
   5  -1   0      291.22      266.13      9.61 o 
   6  -1   0      155.91      162.70     10.21 o 
   7  -1   0      139.78      186.13     11.64 o 
   8  -1   0       76.20       84.92     11.57 o 
   9  -1   0       26.20       34.09     12.29 o 
  10  -1   0       12.16       12.02     14.57 o 
   1   0   0     1073.69     1087.32      5.87 o 
   2   0   0       19.08       22.13      2.43 o 
   3   0   0     1709.88     1738.46     13.35 o 
   4   0   0     2314.35     2378.57     18.21 o 
   5   0   0      231.33      270.24      9.05 o 
   6   0   0       32.63       33.15      7.75 o 
   7   0   0        2.86        3.34      8.92 o 
   8   0   0       15.18       14.45     10.55 o 
   9   0   0        4.24        4.32      1.39 o 
  10   0   0        0.38       10.79     13.81 o 
   1   1   0      442.90      449.88      5.53 o 
   2   1   0      526.59      511.40      7.41 o 
   3   1   0     1036.80     1012.07     11.80 o 
   4   1   0      473.18      489.33      9.89 o 
   5   1   0      232.95      190.15      8.63 o 
   6   1   0      173.19      174.01      9.92 o 
   7   1   0      142.98      152.80     11.37 o 
   8   1   0       84.21       78.18     12.18 o 
   9   1   0       29.30       28.96     13.38 o 
  10   1   0        8.75        5.67     15.44 o 
   0   2   0     3332.96     3707.62     69.75 o 
   1   2   0     1964.82     1845.54     13.78 o 
   2   2   0     1310.92     1285.70     13.59 o 
   3   2   0      836.27      946.61     13.89 o 
   4   2   0      264.12      283.68     10.39 o 
   5   2   0      170.75      193.94     10.60 o 
   6   2   0       68.01       84.73     10.45 o 
   7   2   0       14.84       26.16     11.20 o 
   8   2   0        5.97       11.36     12.73 o 
   9   2   0       16.16       14.61     15.03 o 
  10   2   0        2.29       16.85     16.85 o 
   1   3   0        7.89        9.46      4.70 o 
   2   3   0      182.10      187.80      8.19 o 
   3   3   0      138.76      146.92      8.93 o 
   4   3   0      459.83      492.29     14.61 o 
   5   3   0      151.22      169.27     13.00 o 
   6   3   0      302.14      370.75     16.91 o 
   7   3   0      138.16      172.45     16.41 o 
   8   3   0       63.74       98.41     17.05 o 
   9   3   0        4.76       20.81     18.10 o 
   0   4   0     1427.21     1401.20     15.61 o 
   1   4   0     1102.76      912.08     14.10 o 
   2   4   0      816.55      748.85     14.74 o 
   3   4   0      419.91      411.23     13.71 o 
   4   4   0      137.70      170.22     12.72 o 
   5   4   0       93.94       96.80     14.21 o 
   6   4   0       97.90      133.04     16.18 o 
   7   4   0       38.93       17.79     18.41 o 
   8   4   0        1.88       19.22     19.22 o 
   1   5   0        8.25        0.20      7.61 o 
   2   5   0       67.50       54.08     10.34 o 
   3   5   0       18.46        1.68     10.97 o 
   4   5   0        8.23       15.97     13.11 o 
   5   5   0       89.39       88.54     17.43 o 
   6   5   0       77.52      100.85     17.97 o 
   7   5   0       24.14        9.80     20.69 o 
   8   5   0        4.89       23.14     23.14 o 
   0   6   0      111.38      110.67     10.48 o 
   1   6   0      131.61      127.48     10.73 o 
   2   6   0      167.61      135.42     13.30 o 
   3   6   0       48.70       56.43     13.62 o 
   4   6   0       63.35      102.62     15.68 o 
   5   6   0       14.67       11.13     17.22 o 
   6   6   0        8.79        0.48     20.21 o 
   1   7   0        4.45        8.17     10.85 o 
   2   7   0       10.13        9.87     13.22 o 
   3   7   0       14.90       15.40      5.23 o 
   4   7   0        3.63       14.09     17.51 o 
  -4  -7   1       53.62       34.44     10.58 o 
  -3  -7   1       44.43       34.36     10.46 o 
  -2  -7   1       38.47       27.35      7.45 o 
  -1  -7   1        8.44        0.51     10.42 o 
   0  -7   1       40.50       36.59      9.54 o 
   1  -7   1       14.51        7.49     11.55 o 
   2  -7   1        1.31       12.10     12.10 o 
   3  -7   1        4.46       13.44     12.41 o 
   4  -7   1       20.71       18.77     14.03 o 
  -6  -6   1        9.05        9.98      9.98 o 
  -5  -6   1        2.75        4.33      9.26 o 
  -4  -6   1       15.07       13.52      9.04 o 
  -3  -6   1       34.66       26.52      9.37 o 
  -2  -6   1       38.15       45.90      6.55 o 
  -1  -6   1       80.50       59.60      9.87 o 
   0  -6   1      122.65      120.21      9.16 o 
   1  -6   1      117.49      114.44     10.63 o 
   2  -6   1       68.43       52.09     11.13 o 
   3  -6   1      105.01      128.27     12.28 o 
   4  -6   1       54.38       67.69     12.84 o 
   5  -6   1       26.93       20.74     12.98 o 
   6  -6   1       12.00       14.21     14.21 o 
  -8  -5   1       13.98       11.17     10.23 o 
  -7  -5   1       15.64        9.84      9.84 o 
  -6  -5   1       44.76       37.84      9.02 o 
  -5  -5   1      178.74      166.48      9.98 o 
  -4  -5   1      119.02      105.30      9.29 o 
  -3  -5   1      310.22      305.72     10.80 o 
  -2  -5   1      146.42      119.03     15.86 o 
  -1  -5   1      206.11      192.80      9.72 o 
   0  -5   1       19.91       17.97      7.35 o 
   1  -5   1       57.78       65.03      8.71 o 
   2  -5   1       21.99       37.89      8.50 o 
   3  -5   1       10.93       16.60      9.43 o 
   4  -5   1       58.08       60.43     10.02 o 
   5  -5   1        0.55       11.30     10.73 o 
   6  -5   1        0.52       11.05     11.66 o 
   7  -5   1        6.63        0.63     12.54 o 
  -9  -4   1        1.87       10.46     10.49 o 
  -8  -4   1        8.28       13.09      9.70 o 
  -7  -4   1        7.66       14.01      8.77 o 
  -6  -4   1       18.84       19.56      7.78 o 
  -5  -4   1       37.95       39.96      7.60 o 
  -4  -4   1       74.98       69.26      7.64 o 
  -3  -4   1       28.37       31.95      6.71 o 
  -2  -4   1      116.61      122.35      5.51 o 
  -1  -4   1      406.23      368.92      9.84 o 
   0  -4   1     1008.29     1000.67     12.52 o 
   1  -4   1      953.10      922.14     14.42 o 
   2  -4   1      430.69      486.12     12.05 o 
   3  -4   1      513.92      565.63     13.42 o 
   4  -4   1      780.67      827.73     16.03 o 
   5  -4   1       58.85       68.08      9.68 o 
   6  -4   1        6.53       17.72      9.51 o 
   7  -4   1       16.16        5.56     11.27 o 
   8  -4   1       21.42       25.32     12.24 o 
  -9  -3   1        4.10        6.63     10.80 o 
  -8  -3   1        4.95        3.42      9.18 o 
  -7  -3   1       58.80       62.54      8.97 o 
  -6  -3   1      801.79      658.01     14.08 o 
  -5  -3   1      441.11      419.56     10.71 o 
  -4  -3   1      502.83      472.06     10.26 o 
  -3  -3   1      774.82      797.22     11.94 o 
  -2  -3   1     2526.93     2455.54    222.74 o 
  -1  -3   1      736.14      699.88     10.87 o 
   0  -3   1      491.53      471.69      8.88 o 
   1  -3   1       56.36       69.54      5.60 o 
   2  -3   1      354.98      383.05      9.46 o 
   3  -3   1       74.22       78.37      6.89 o 
   4  -3   1       47.45       60.58      7.31 o 
   5  -3   1      138.48      122.36      8.83 o 
   6  -3   1       39.67       48.46      8.45 o 
   7  -3   1       44.54       32.21      9.63 o 
   8  -3   1       15.99       18.12     10.94 o 
   9  -3   1       30.76       49.60     13.27 o 
 -10  -2   1        5.57        4.65     11.93 o 
  -9  -2   1       39.95       21.79     10.92 o 
  -8  -2   1       21.17        6.59      9.82 o 
  -7  -2   1        8.53        2.78      8.42 o 
  -6  -2   1        9.56        2.23      7.16 o 
  -5  -2   1        3.47        6.17      5.80 o 
  -4  -2   1     1072.77     1087.11     13.03 o 
  -3  -2   1      465.16      516.07      8.94 o 
  -2  -2   1      596.41      747.10     62.70 o 
  -1  -2   1      998.78     1084.75     10.75 o 
   0  -2   1     1494.17     1450.16     12.10 o 
   1  -2   1      422.19      486.74      7.80 o 
   2  -2   1     2088.10     2276.00     16.15 o 
   3  -2   1     1392.55     1368.41     13.69 o 
   4  -2   1      871.47      854.29     12.21 o 
   5  -2   1      176.29      189.92      8.36 o 
   6  -2   1      152.49      153.80      9.64 o 
   7  -2   1       38.53       52.74      9.78 o 
   8  -2   1        7.88        4.49     11.49 o 
   9  -2   1        1.21        5.32     13.32 o 
 -10  -1   1        0.27       12.15     12.15 o 
  -9  -1   1       21.37       24.93     10.78 o 
  -8  -1   1       32.75       28.50      9.36 o 
  -7  -1   1      279.60      254.03     10.78 o 
  -6  -1   1      697.13      567.60     12.42 o 
  -5  -1   1      549.38      503.57     10.58 o 
  -4  -1   1     2007.06     2049.05     16.70 o 
  -3  -1   1     1546.30     1782.04     13.45 o 
  -2  -1   1     4012.45     4294.79    401.72 o 
  -1  -1   1      704.75      765.79      6.93 o 
   0  -1   1     1560.19     1835.26     10.16 o 
   1  -1   1      261.26      272.16      4.51 o 
   2  -1   1     1816.37     1769.89     11.67 o 
   3  -1   1      473.47      482.48      7.92 o 
   4  -1   1       37.97       47.61      5.94 o 
   5  -1   1       62.91       59.26      7.91 o 
   6  -1   1       97.09      117.84     10.67 o 
   7  -1   1       72.20       82.98     12.36 o 
   8  -1   1       32.25       61.01     13.61 o 
   9  -1   1        8.20       17.35     15.57 o 
  10  -1   1        4.78        3.80     17.60 o 
 -10   0   1       23.06       24.96     13.23 o 
  -9   0   1       14.38        9.20     11.80 o 
  -8   0   1       14.98       13.72      9.97 o 
  -7   0   1       13.67        7.68      8.92 o 
  -6   0   1       20.67       28.50      7.86 o 
  -5   0   1      135.84      137.64      7.76 o 
  -4   0   1       14.00       20.66      5.02 o 
  -3   0   1      466.93      485.00      7.70 o 
  -2   0   1      914.48     1093.00      6.20 o 
  -1   0   1      172.54      206.32      2.99 o 
   0   0   1      949.38      900.96      3.46 o 
   1   0   1     8738.50     8536.87     76.82 o 
   2   0   1     8720.69     8144.02    113.32 o 
   3   0   1      881.36      980.17     12.13 o 
   4   0   1     1877.96     2041.87     20.04 o 
   5   0   1     1326.37     1291.84     21.28 o 
   6   0   1       24.99       37.44      9.57 o 
   7   0   1        9.35       11.70     11.15 o 
   8   0   1       24.41       31.15     13.59 o 
   9   0   1        4.15        6.32     15.87 o 
  10   0   1        8.09        0.49     18.14 o 
 -10   1   1        0.22       12.71     15.54 o 
  -9   1   1       17.95        6.59     14.82 o 
  -8   1   1       33.70       55.79     12.40 o 
  -7   1   1      316.97      358.71     15.11 o 
  -6   1   1      644.32      651.41     15.81 o 
  -5   1   1      635.93      707.31     14.01 o 
  -4   1   1     2070.08     2209.88     19.25 o 
  -3   1   1     1588.42     1625.51     13.46 o 
  -2   1   1     3335.21     3179.55     40.64 o 
  -1   1   1     1019.70     1082.88      7.36 o 
   0   1   1     1255.12     1201.85      7.49 o 
   1   1   1      210.96      167.94      4.39 o 
   2   1   1     1736.91     1454.91     12.74 o 
   3   1   1      465.45      410.91      8.46 o 
   4   1   1       54.80       52.06      6.19 o 
   5   1   1       43.20       36.80      6.80 o 
   6   1   1      100.01       89.75      9.55 o 
   7   1   1       61.00       67.61     10.77 o 
   8   1   1       36.18       44.41     12.91 o 
   9   1   1        6.01       36.53     14.47 o 
  10   1   1        4.70       10.77     17.41 o 
 -10   2   1        5.55       10.63     16.54 o 
  -9   2   1       35.89       14.05     14.79 o 
  -8   2   1       25.17       25.77     12.34 o 
  -7   2   1       12.23       12.73     10.16 o 
  -6   2   1       12.60       12.34      7.73 o 
  -5   2   1        3.54        9.19      5.75 o 
  -4   2   1     1031.29     1008.46     11.60 o 
  -3   2   1      521.03      430.74      7.92 o 
  -2   2   1      532.14      585.48     45.28 o 
  -1   2   1     1089.95     1295.51     11.47 o 
   0   2   1     1585.48     1436.57     12.73 o 
   1   2   1      503.77      441.80      8.53 o 
   2   2   1     2149.03     2029.83     18.72 o 
   3   2   1     1375.71     1285.36     16.97 o 
   4   2   1      883.38      915.30     16.04 o 
   5   2   1      195.94      219.74     11.03 o 
   6   2   1      143.38      156.52     11.57 o 
   7   2   1       31.53       42.00     10.63 o 
   8   2   1       12.84       17.18     12.41 o 
   9   2   1        1.66        7.70     14.44 o 
  -9   3   1        6.53       32.14     13.08 o 
  -8   3   1        2.81        2.03     11.39 o 
  -7   3   1       28.57       32.88      9.44 o 
  -6   3   1      780.53      746.44     13.86 o 
  -5   3   1      469.46      441.93     10.30 o 
  -4   3   1      516.95      492.20      9.64 o 
  -3   3   1      757.16      622.27     10.76 o 
  -2   3   1     2593.95     2594.05    212.28 o 
  -1   3   1      980.83     1163.53     13.96 o 
   0   3   1      498.07      534.65     10.57 o 
   1   3   1       70.01       72.21      6.73 o 
   2   3   1      324.55      301.97     11.12 o 
   3   3   1       76.13       78.88      9.71 o 
   4   3   1       42.39       49.90     10.94 o 
   5   3   1      129.60      126.62     12.92 o 
   6   3   1       50.11       78.09     12.83 o 
   7   3   1       40.31       27.65     14.85 o 
   8   3   1        9.47       20.83     14.51 o 
   9   3   1       29.94       29.99     17.83 o 
  -9   4   1        3.97        2.05     13.32 o 
  -8   4   1        8.18        2.32     11.50 o 
  -7   4   1        3.60        2.76      9.61 o 
  -6   4   1       12.81        6.38      8.55 o 
  -5   4   1       43.29       26.43      8.12 o 
  -4   4   1       55.91       50.88      7.54 o 
  -3   4   1       27.65       19.81      7.32 o 
  -2   4   1      108.28      131.01     13.94 o 
  -1   4   1      478.78      548.87     12.83 o 
   0   4   1     1014.27      912.16     15.98 o 
   1   4   1      887.41      729.91     16.00 o 
   2   4   1      436.70      463.55     14.92 o 
   3   4   1      579.12      634.52     18.31 o 
   4   4   1      716.72      849.37     22.35 o 
   5   4   1       26.58       16.88     14.56 o 
   6   4   1        4.01       24.10     15.46 o 
   7   4   1       22.58       45.02     17.04 o 
   8   4   1       20.11       15.37     18.70 o 
  -8   5   1       12.70        8.13     12.43 o 
  -7   5   1       20.58        4.48     11.07 o 
  -6   5   1       41.89       39.14     10.24 o 
  -5   5   1      188.49      175.00     11.32 o 
  -4   5   1      132.22      114.27     10.55 o 
  -3   5   1      306.15      286.65     11.92 o 
  -2   5   1      123.13      119.26     20.85 o 
  -1   5   1      207.39      204.11     12.65 o 
   0   5   1       25.97       30.12      9.52 o 
   1   5   1       45.03       51.90     10.76 o 
   2   5   1       16.98        8.97     12.23 o 
   3   5   1       11.32       28.19     13.45 o 
   4   5   1       51.03       66.23     15.69 o 
   5   5   1        2.43        1.51     17.01 o 
   6   5   1        1.52       26.20     18.69 o 
   7   5   1        5.36        7.21     21.58 o 
  -6   6   1        8.71        4.78     12.15 o 
  -5   6   1        3.65       13.68     11.43 o 
  -4   6   1       14.57        9.43     11.35 o 
  -3   6   1       28.67       26.39     11.27 o 
  -2   6   1       38.21       33.97      8.49 o 
  -1   6   1       81.43       96.12     13.27 o 
   0   6   1      108.62       92.63     13.23 o 
   1   6   1      126.11      115.19     13.30 o 
   2   6   1       70.44       95.22     15.26 o 
   3   6   1      116.52      116.42     19.10 o 
   4   6   1       52.26       91.91     19.23 o 
   5   6   1       33.53       22.12     22.12 o 
   6   6   1       13.78       14.87     22.72 o 
  -4   7   1       48.41       23.89     13.98 o 
  -3   7   1       47.69       41.29     14.14 o 
  -2   7   1       38.24       41.72     13.22 o 
  -1   7   1       13.82       31.60     15.15 o 
   0   7   1       32.63       33.70     15.04 o 
   1   7   1       15.03       13.00     15.00 o 
   2   7   1        1.67       15.14     16.76 o 
   3   7   1        3.77       28.86     19.45 o 
   4   7   1       23.71       51.01     21.91 o 
  -5  -7   2       14.21        3.49     11.51 o 
  -4  -7   2       31.70       22.61      7.61 o 
  -3  -7   2       48.69       54.80     10.77 o 
  -2  -7   2       39.34       30.30     10.79 o 
  -1  -7   2       59.43       42.96     11.53 o 
   0  -7   2       26.16       17.68      9.43 o 
   1  -7   2       30.49        8.68     11.37 o 
   2  -7   2       26.69       27.03     12.40 o 
   3  -7   2       11.51       13.17     13.17 o 
   4  -7   2        9.38       29.66     13.51 o 
  -7  -6   2       17.71       34.15     11.11 o 
  -6  -6   2       24.32       25.05     10.42 o 
  -5  -6   2       12.77        6.55      9.99 o 
  -4  -6   2       10.41       17.91      6.72 o 
  -3  -6   2        2.10        4.84      9.14 o 
  -2  -6   2       32.76       22.70      9.64 o 
  -1  -6   2       17.76       18.21      9.46 o 
   0  -6   2       43.11       40.74      9.32 o 
   1  -6   2       13.90       16.48      9.40 o 
   2  -6   2       36.44       32.04     11.40 o 
   3  -6   2       88.74       88.42     12.34 o 
   4  -6   2       53.51       33.59     13.93 o 
   5  -6   2       17.11       25.39     13.56 o 
   6  -6   2        8.30        2.98     15.28 o 
  -8  -5   2       25.14       11.37     11.67 o 
  -7  -5   2       15.02       25.67     10.24 o 
  -6  -5   2       63.10       42.06     10.36 o 
  -5  -5   2       89.05       69.99      9.90 o 
  -4  -5   2      164.22      123.84     22.83 o 
  -3  -5   2      402.13      333.95     11.77 o 
  -2  -5   2      293.97      262.90     10.97 o 
  -1  -5   2      260.89      320.52     11.24 o 
   0  -5   2      460.37      408.02     12.06 o 
   1  -5   2      187.57      159.20     10.36 o 
   2  -5   2       93.00      103.04     10.31 o 
   3  -5   2       48.02       35.81     11.21 o 
   4  -5   2       17.69       25.06     10.87 o 
   5  -5   2        1.34        9.65     11.57 o 
   6  -5   2       10.03       18.03     12.47 o 
   7  -5   2        3.67       10.36     14.34 o 
  -9  -4   2       17.05       16.17     12.57 o 
  -8  -4   2       47.68       33.14     11.45 o 
  -7  -4   2       55.24       52.20     10.04 o 
  -6  -4   2       43.33       32.54      9.12 o 
  -5  -4   2       15.79       16.37      8.02 o 
  -4  -4   2      135.00      112.61      5.99 o 
  -3  -4   2       52.04       41.11      7.19 o 
  -2  -4   2        3.75       10.57      6.48 o 
  -1  -4   2      101.48      116.22      8.12 o 
   0  -4   2       68.71       57.59      6.97 o 
   1  -4   2      281.80      245.95      9.69 o 
   2  -4   2      265.35      290.44     10.63 o 
   3  -4   2      219.24      226.70     11.43 o 
   4  -4   2      348.83      382.30     13.39 o 
   5  -4   2      169.27      206.51     12.48 o 
   6  -4   2       40.37       62.32     11.29 o 
   7  -4   2        9.50        2.48     12.19 o 
   8  -4   2        4.90        4.80     13.49 o 
 -10  -3   2        2.78        5.16     14.15 o 
  -9  -3   2       19.00        7.10     12.74 o 
  -8  -3   2       22.03       17.64     11.28 o 
  -7  -3   2       26.92       29.69      9.47 o 
  -6  -3   2      190.95      197.68     10.30 o 
  -5  -3   2      683.43      676.14     13.24 o 
  -4  -3   2      571.84      531.87     25.79 o 
  -3  -3   2      408.63      412.48      9.59 o 
  -2  -3   2     1971.92     2136.81     18.22 o 
  -1  -3   2     2597.47     2567.46     22.98 o 
   0  -3   2     1260.28     1274.83     14.46 o 
   1  -3   2      479.40      437.45      9.92 o 
   2  -3   2      599.32      624.01     11.88 o 
   3  -3   2       16.30       12.44      6.76 o 
   4  -3   2      332.13      371.20     10.96 o 
   5  -3   2       42.52       42.44      8.78 o 
   6  -3   2       15.77       14.24      9.32 o 
   7  -3   2       44.90       38.82     11.27 o 
   8  -3   2       11.91        1.56     12.56 o 
   9  -3   2       21.60       37.10     13.40 o 
 -10  -2   2       14.70        8.10     13.93 o 
  -9  -2   2       86.26       76.69     13.38 o 
  -8  -2   2       96.82       94.35     12.02 o 
  -7  -2   2      147.79      147.37     10.83 o 
  -6  -2   2      165.57      156.44     10.14 o 
  -5  -2   2      221.57      210.67      9.05 o 
  -4  -2   2      115.85      116.05      4.73 o 
  -3  -2   2        8.80        9.36      4.60 o 
  -2  -2   2     1105.70     1260.61     12.31 o 
  -1  -2   2      184.86      188.92      6.23 o 
   0  -2   2      818.64      918.51     10.65 o 
   1  -2   2      840.89      951.23     11.16 o 
   2  -2   2      884.68      941.66     11.99 o 
   3  -2   2      166.60      135.15      6.40 o 
   4  -2   2      515.48      526.50     10.82 o 
   5  -2   2      255.44      275.87     10.15 o 
   6  -2   2      178.13      181.36     10.78 o 
   7  -2   2       51.12       66.90     10.65 o 
   8  -2   2       42.87       28.59     12.61 o 
   9  -2   2        0.50       14.94     14.94 o 
 -10  -1   2        2.86        9.96     13.31 o 
  -9  -1   2        5.05       25.03     11.55 o 
  -8  -1   2       35.81       26.43     10.43 o 
  -7  -1   2       63.41       49.20      9.49 o 
  -6  -1   2      481.75      479.39     12.81 o 
  -5  -1   2      450.18      524.20     11.13 o 
  -4  -1   2      780.26      788.47     31.68 o 
  -3  -1   2     3612.87     3826.55     20.27 o 
  -2  -1   2    20508.69    20723.88    167.91 o 
  -1  -1   2     3153.39     3632.49     64.79 o 
   0  -1   2      260.23      274.36      5.67 o 
   1  -1   2     4283.06     3802.00     17.74 o 
   2  -1   2      820.07      753.47      8.78 o 
   3  -1   2      314.84      312.22      7.27 o 
   4  -1   2      150.60      177.56      7.84 o 
   5  -1   2        1.06        2.93      7.32 o 
   6  -1   2       14.53        1.07      9.84 o 
   7  -1   2        5.62       15.20     11.54 o 
   8  -1   2       13.39       33.80     14.23 o 
   9  -1   2       15.04       22.48     17.10 o 
 -10   0   2       23.26       16.16     14.71 o 
  -9   0   2       15.22       18.75     12.44 o 
  -8   0   2       47.96       43.30     11.33 o 
  -7   0   2       61.15       59.93      9.62 o 
  -6   0   2      402.37      382.20     11.63 o 
  -5   0   2       45.11       36.13      6.50 o 
  -4   0   2      428.00      457.32      6.60 o 
  -3   0   2       34.92       30.51      3.99 o 
  -2   0   2     2059.98     2407.73     54.83 o 
  -1   0   2     1253.66     1343.26      8.28 o 
   0   0   2      227.09      202.08      2.93 o 
   1   0   2     3692.32     3541.65     14.48 o 
   2   0   2      232.46      222.42      6.16 o 
   3   0   2      998.71      966.06     13.10 o 
   4   0   2      147.78      150.48      8.67 o 
   5   0   2      747.97      753.24     18.08 o 
   6   0   2       99.92      129.63     11.43 o 
   7   0   2       69.98       80.87     14.16 o 
   8   0   2       15.21       46.57     14.18 o 
   9   0   2       12.36       28.15     16.68 o 
 -10   1   2        3.31        0.40     15.19 o 
  -9   1   2        3.22        1.80     13.90 o 
  -8   1   2       28.64       13.57     12.08 o 
  -7   1   2       95.50       80.73     11.51 o 
  -6   1   2      532.01      586.17     14.77 o 
  -5   1   2      368.24      433.69     11.45 o 
  -4   1   2      815.68      904.81     34.71 o 
  -3   1   2     4311.09     4819.04     94.02 o 
  -2   1   2    20285.29    20145.07    156.65 o 
  -1   1   2     2374.41     2239.77     46.98 o 
   0   1   2      203.54      183.63      4.46 o 
   1   1   2     4605.87     4385.89     18.11 o 
   2   1   2      740.74      589.54      9.14 o 
   3   1   2      239.98      220.01      7.23 o 
   4   1   2      169.61      134.32      7.94 o 
   5   1   2        0.26        1.64      7.01 o 
   6   1   2       15.56       11.00      8.58 o 
   7   1   2        7.04        3.57     11.62 o 
   8   1   2       16.90        3.16     13.53 o 
   9   1   2       15.35       15.87     15.87 o 
 -10   2   2       15.31        2.54     17.10 o 
  -9   2   2       74.42       73.27     15.27 o 
  -8   2   2      111.22       97.75     13.11 o 
  -7   2   2      131.61      116.51     11.63 o 
  -6   2   2      178.56      150.58     10.35 o 
  -5   2   2      212.30      204.01      8.41 o 
  -4   2   2       77.06       74.31      9.76 o 
  -3   2   2       12.98       19.17      4.32 o 
  -2   2   2     1105.65     1328.60     12.30 o 
  -1   2   2      161.89      166.82      6.03 o 
   0   2   2      795.01      650.09      9.76 o 
   1   2   2      742.16      705.18     10.35 o 
   2   2   2      863.98      735.62     13.02 o 
   3   2   2      137.02      134.48      8.28 o 
   4   2   2      543.30      498.86     13.39 o 
   5   2   2      301.82      285.72     12.16 o 
   6   2   2      184.39      181.11     12.34 o 
   7   2   2       58.32       67.23     12.59 o 
   8   2   2       34.28       25.37     13.57 o 
   9   2   2        1.61        5.23     14.31 o 
 -10   3   2        2.03        4.90     15.46 o 
  -9   3   2       20.39       34.16     13.64 o 
  -8   3   2       24.30        8.67     11.69 o 
  -7   3   2       46.71       40.90     10.38 o 
  -6   3   2      127.85      112.68      9.53 o 
  -5   3   2      648.64      617.99     12.27 o 
  -4   3   2      604.56      549.47     32.53 o 
  -3   3   2      439.83      501.56     10.57 o 
  -2   3   2     1617.40     1588.06     19.08 o 
  -1   3   2     2756.39     2729.66     26.91 o 
   0   3   2     1281.31     1134.77     15.65 o 
   1   3   2      580.54      536.46     11.32 o 
   2   3   2      676.33      568.02     14.46 o 
   3   3   2       27.82       25.77      9.09 o 
   4   3   2      304.17      338.71     14.43 o 
   5   3   2       45.88       47.30     12.38 o 
   6   3   2       15.86       19.73     12.75 o 
   7   3   2       46.60       68.89     14.62 o 
   8   3   2       15.01       27.54     15.59 o 
   9   3   2       18.35        6.76     17.04 o 
  -9   4   2       16.91       12.53     14.13 o 
  -8   4   2       50.23       61.60     12.45 o 
  -7   4   2       77.58       58.23     11.19 o 
  -6   4   2       24.64       26.31      9.27 o 
  -5   4   2       20.24        8.75      8.72 o 
  -4   4   2      108.89      102.78      6.52 o 
  -3   4   2       57.62       68.45      8.75 o 
  -2   4   2        7.57        8.21      2.25 o 
  -1   4   2       74.81      101.48      9.66 o 
   0   4   2       99.65       85.87      9.03 o 
   1   4   2      254.96      239.76     11.45 o 
   2   4   2      285.07      282.12     13.90 o 
   3   4   2      203.00      214.14     14.93 o 
   4   4   2      404.74      450.74     19.10 o 
   5   4   2      159.03      145.10     17.64 o 
   6   4   2       33.42       65.09     16.74 o 
   7   4   2        6.09        6.20     18.19 o 
   8   4   2        6.06       20.46     18.83 o 
  -8   5   2       23.38       11.70     13.60 o 
  -7   5   2       13.93        4.35     12.44 o 
  -6   5   2       69.54       49.96     12.05 o 
  -5   5   2       91.28       80.90     10.98 o 
  -4   5   2      190.83      186.35      8.87 o 
  -3   5   2      418.40      512.90     16.05 o 
  -2   5   2      238.99      246.28     14.36 o 
  -1   5   2      279.95      286.85     15.83 o 
   0   5   2      465.41      494.24     16.47 o 
   1   5   2      167.41      145.22     13.63 o 
   2   5   2       65.94       70.49     14.25 o 
   3   5   2       70.55       52.57     16.15 o 
   4   5   2       14.69       19.78     16.72 o 
   5   5   2        1.78        3.94     19.01 o 
   6   5   2        9.19        1.63     20.21 o 
   7   5   2        2.67       23.32     23.32 o 
  -7   6   2       18.52       21.07     14.93 o 
  -6   6   2       24.94       24.88     13.66 o 
  -5   6   2       15.85       15.03     13.38 o 
  -4   6   2       11.32        1.27      9.47 o 
  -3   6   2        4.91       21.04     12.72 o 
  -2   6   2       28.33       31.43     13.81 o 
  -1   6   2       18.57       28.53     13.82 o 
   0   6   2       40.13       42.35     13.87 o 
   1   6   2       12.50       25.59     13.87 o 
   2   6   2       17.89        3.06     16.35 o 
   3   6   2       96.13      112.57     19.69 o 
   4   6   2       54.36       34.85     22.10 o 
   5   6   2       17.41        1.81     23.34 o 
   6   6   2        9.08       10.34     25.11 o 
  -4   7   2       32.97       56.50     11.37 o 
  -3   7   2       51.27       72.62     17.26 o 
  -2   7   2       36.94       50.52     17.25 o 
  -1   7   2       69.41      101.94     18.41 o 
   0   7   2       33.05       35.67     16.33 o 
   1   7   2       25.29       17.32     17.36 o 
   2   7   2       23.68       10.97     19.82 o 
   3   7   2       14.39       57.80     20.33 o 
   4   7   2        7.18       16.32     23.93 o 
  -4  -7   3        8.97       12.62     11.07 o 
  -3  -7   3       47.47       26.05     11.69 o 
  -2  -7   3       36.48       33.88     11.11 o 
  -1  -7   3       41.77       36.05     11.38 o 
   0  -7   3       12.22       22.93     10.39 o 
   1  -7   3       59.25       57.38     11.52 o 
   2  -7   3       15.47       21.10     12.33 o 
   3  -7   3        8.16       13.21     13.28 o 
  -7  -6   3       33.91       44.42     11.96 o 
  -6  -6   3       62.88       42.53     14.20 o 
  -5  -6   3       83.00       81.17     11.15 o 
  -4  -6   3       48.65       32.45     10.41 o 
  -3  -6   3       14.44       14.49      9.75 o 
  -2  -6   3       33.98       41.72     10.04 o 
  -1  -6   3       41.52       40.48     10.35 o 
   0  -6   3       21.85       14.51      9.45 o 
   1  -6   3       25.97       18.05     10.04 o 
   2  -6   3        5.74       11.40     11.40 o 
   3  -6   3       42.85       45.04     12.62 o 
   4  -6   3       14.68       21.80     13.05 o 
   5  -6   3       16.69       19.24     14.45 o 
  -8  -5   3        2.68       18.58     11.96 o 
  -7  -5   3       24.41       17.47     11.12 o 
  -6  -5   3       32.33       17.03      7.33 o 
  -5  -5   3       23.08        7.14      9.25 o 
  -4  -5   3       86.94       70.32      9.33 o 
  -3  -5   3      122.75      113.29      9.28 o 
  -2  -5   3      552.75      535.40     13.72 o 
  -1  -5   3      229.85      233.78     11.19 o 
   0  -5   3      213.75      187.88     10.43 o 
   1  -5   3      290.49      254.48     12.25 o 
   2  -5   3      570.23      596.07     16.23 o 
   3  -5   3       13.55       18.18     11.06 o 
   4  -5   3        8.69       29.13     11.55 o 
   5  -5   3       22.82       13.17     13.57 o 
   6  -5   3       15.69       29.71     13.54 o 
   7  -5   3        1.55        0.00     14.89 o 
  -9  -4   3        9.47       13.09     13.88 o 
  -8  -4   3       49.42       53.92     12.36 o 
  -7  -4   3      153.91      148.78     12.34 o 
  -6  -4   3      100.28       88.58     19.12 o 
  -5  -4   3      210.25      192.16     10.15 o 
  -4  -4   3      225.59      248.39     10.25 o 
  -3  -4   3      259.58      236.22      9.95 o 
  -2  -4   3       83.20       89.03      7.89 o 
  -1  -4   3       50.85       46.79      7.57 o 
   0  -4   3       31.29       30.58      7.35 o 
   1  -4   3       26.45       23.11      7.62 o 
   2  -4   3       30.39       42.93      8.35 o 
   3  -4   3       53.39       62.70     10.14 o 
   4  -4   3        0.79        8.42      9.66 o 
   5  -4   3      117.03      118.95     12.39 o 
   6  -4   3       30.89       40.99     12.39 o 
   7  -4   3        3.91       31.64     12.96 o 
   8  -4   3        3.14       14.65     14.65 o 
 -10  -3   3        2.21       31.67     15.27 o 
  -9  -3   3        0.63        1.39     14.04 o 
  -8  -3   3       16.50       15.43     12.07 o 
  -7  -3   3       34.41       29.44     10.41 o 
  -6  -3   3       73.00       61.65      6.51 o 
  -5  -3   3       84.48       81.08      8.16 o 
  -4  -3   3      281.94      263.22      9.10 o 
  -3  -3   3      772.55      704.59     11.90 o 
  -2  -3   3      290.61      283.07      8.35 o 
  -1  -3   3     1070.90     1060.18     15.88 o 
   0  -3   3     1063.00     1142.25     14.69 o 
   1  -3   3      747.99      788.35     13.44 o 
   2  -3   3      538.16      630.61     13.03 o 
   3  -3   3      343.63      399.59     11.66 o 
   4  -3   3       73.28       74.97      9.23 o 
   5  -3   3       50.48       71.30      9.54 o 
   6  -3   3        2.05       19.42      9.63 o 
   7  -3   3       21.09       33.43     11.67 o 
   8  -3   3       11.08       20.34     12.19 o 
 -10  -2   3        0.15       14.17     15.83 o 
  -9  -2   3       29.18       40.73     14.09 o 
  -8  -2   3      409.14      393.77     16.29 o 
  -7  -2   3      196.19      230.67     12.18 o 
  -6  -2   3      405.07      381.66     15.33 o 
  -5  -2   3     1113.12     1119.40     16.11 o 
  -4  -2   3     1776.90     1748.83     17.46 o 
  -3  -2   3      564.37      590.00      9.90 o 
  -2  -2   3      462.25      466.77      9.27 o 
  -1  -2   3       46.28       54.06      4.77 o 
   0  -2   3      234.61      240.46      7.50 o 
   1  -2   3       48.98       54.25      5.24 o 
   2  -2   3      132.74      146.29      6.77 o 
   3  -2   3      548.79      622.67     11.75 o 
   4  -2   3      119.17      140.96      8.03 o 
   5  -2   3       76.35       85.97      8.77 o 
   6  -2   3       66.29       87.96      9.65 o 
   7  -2   3      106.96      131.87     12.74 o 
   8  -2   3       18.54       35.81     13.25 o 
   9  -2   3        2.25        4.05     15.41 o 
 -10  -1   3        2.52        8.81     14.90 o 
  -9  -1   3        6.19        2.69     12.95 o 
  -8  -1   3        4.03        4.09     11.01 o 
  -7  -1   3       82.21       70.30     10.35 o 
  -6  -1   3       94.26       95.93      6.64 o 
  -5  -1   3      388.60      403.65     10.83 o 
  -4  -1   3      388.40      407.44      9.39 o 
  -3  -1   3      241.35      269.24      6.85 o 
  -2  -1   3     5009.03     5222.66     89.96 o 
  -1  -1   3     4086.66     4312.14     77.68 o 
   0  -1   3     5714.22     4579.53     86.72 o 
   1  -1   3     2066.88     1979.64     13.44 o 
   2  -1   3     2242.58     1790.24     14.50 o 
   3  -1   3     1338.79     1230.91     13.64 o 
   4  -1   3      150.94      140.53      7.62 o 
   5  -1   3        8.11       16.26      7.85 o 
   6  -1   3       47.29       38.23     11.06 o 
   7  -1   3       29.82       51.55     12.67 o 
   8  -1   3       12.21       28.21     14.47 o 
   9  -1   3        6.87       11.32     17.91 o 
 -10   0   3       20.87       16.22     14.57 o 
  -9   0   3       46.61       51.21     13.35 o 
  -8   0   3      199.48      206.08     13.17 o 
  -7   0   3      152.55      115.18     10.97 o 
  -6   0   3      397.66      378.00      8.36 o 
  -5   0   3      235.83      223.46      8.68 o 
  -4   0   3      925.84     1043.44     13.12 o 
  -3   0   3       57.02       59.63      4.67 o 
  -2   0   3      353.97      390.55      6.37 o 
  -1   0   3      225.85      229.18      4.67 o 
   0   0   3     3464.64     3319.08     12.80 o 
   1   0   3      260.88      227.80      4.99 o 
   2   0   3       18.89       24.56      4.62 o 
   3   0   3       30.81       37.41      6.18 o 
   4   0   3      378.13      385.73     11.87 o 
   5   0   3      208.31      213.75     12.02 o 
   6   0   3       26.64       33.77      9.63 o 
   7   0   3       34.57       56.77     14.17 o 
   8   0   3        4.56       20.34     15.40 o 
   9   0   3        3.24        7.84     18.52 o 
 -10   1   3        4.46        8.91     15.34 o 
  -9   1   3        8.62        1.05     14.05 o 
  -8   1   3        5.61        5.96     11.42 o 
  -7   1   3       74.38       68.65     10.50 o 
  -6   1   3       96.58      113.48      6.97 o 
  -5   1   3      440.56      488.78     11.95 o 
  -4   1   3      399.92      462.14     10.01 o 
  -3   1   3      118.83      135.21      5.69 o 
  -2   1   3     5957.49     5925.70     91.91 o 
  -1   1   3     4044.50     3891.85     63.06 o 
   0   1   3     5471.88     5178.90     18.77 o 
   1   1   3     1958.75     1821.03     13.32 o 
   2   1   3     2485.35     2417.25     16.81 o 
   3   1   3     1198.22     1006.40     14.10 o 
   4   1   3      146.96      116.66      7.97 o 
   5   1   3        8.20        8.29      8.29 o 
   6   1   3       59.67       60.31     10.56 o 
   7   1   3       28.21       22.30     12.14 o 
   8   1   3       12.31       14.36     14.36 o 
   9   1   3        7.13       16.12     16.12 o 
 -10   2   3        0.73        0.41     15.61 o 
  -9   2   3       20.95       27.39     14.00 o 
  -8   2   3      385.47      329.48     16.04 o 
  -7   2   3      235.07      219.30     12.94 o 
  -6   2   3      405.17      396.45     29.18 o 
  -5   2   3     1101.63     1182.30     16.01 o 
  -4   2   3     1625.34     1643.27     16.74 o 
  -3   2   3      800.84      868.81     11.38 o 
  -2   2   3      380.43      397.60      8.74 o 
  -1   2   3       19.85       14.21      4.43 o 
   0   2   3      207.61      183.42      6.79 o 
   1   2   3       48.94       36.87      5.86 o 
   2   2   3      104.61       90.65      7.49 o 
   3   2   3      497.78      500.56     12.72 o 
   4   2   3      132.88      142.69      9.88 o 
   5   2   3       58.77       65.03     10.27 o 
   6   2   3       49.26       59.04     11.51 o 
   7   2   3      109.78      124.36     14.08 o 
   8   2   3       23.46       22.39     14.29 o 
   9   2   3        2.53       24.62     14.67 o 
 -10   3   3        1.55        1.69     16.55 o 
  -9   3   3        1.42        2.90     13.57 o 
  -8   3   3       13.23        7.15     12.28 o 
  -7   3   3       43.69       33.25     10.63 o 
  -6   3   3       58.33       49.57      9.95 o 
  -5   3   3       88.79      105.49      8.60 o 
  -4   3   3      224.17      242.60      9.28 o 
  -3   3   3      765.55      794.77     13.19 o 
  -2   3   3      299.41      337.18      9.95 o 
  -1   3   3     1059.50     1049.03     17.86 o 
   0   3   3     1049.02      858.46     14.95 o 
   1   3   3      781.69      755.52     14.08 o 
   2   3   3      460.44      455.88     13.88 o 
   3   3   3      378.15      399.47     14.22 o 
   4   3   3       66.22       71.38     11.68 o 
   5   3   3       40.08       59.73     12.54 o 
   6   3   3        2.72        0.75     12.95 o 
   7   3   3       24.15        0.00     15.13 o 
   8   3   3       10.75        6.86     15.76 o 
  -9   4   3       13.49        4.52     14.30 o 
  -8   4   3       48.88       34.56     12.81 o 
  -7   4   3      151.84      139.97     12.81 o 
  -6   4   3      125.82       99.12     15.28 o 
  -5   4   3      229.64      244.81     11.94 o 
  -4   4   3      213.53      232.16     11.60 o 
  -3   4   3      299.27      293.90     12.60 o 
  -2   4   3       92.34       92.62     10.01 o 
  -1   4   3       38.73       60.52      9.76 o 
   0   4   3       23.51       24.72      8.73 o 
   1   4   3       23.06       32.12      9.91 o 
   2   4   3       39.04       32.14     11.53 o 
   3   4   3       56.34       85.28     13.89 o 
   4   4   3        4.87       34.93     13.91 o 
   5   4   3      106.24      134.38     17.01 o 
   6   4   3       38.35       34.71     10.85 o 
   7   4   3        4.11       13.88     18.55 o 
   8   4   3        4.22        1.58     19.92 o 
  -8   5   3        4.34        5.52     14.30 o 
  -7   5   3       25.12       29.39     12.91 o 
  -6   5   3       28.07        5.11     12.10 o 
  -5   5   3       19.69       23.31     11.66 o 
  -4   5   3       89.85      114.85     12.04 o 
  -3   5   3      143.62      159.46     13.05 o 
  -2   5   3      552.50      536.50     19.12 o 
  -1   5   3      236.37      241.83     15.39 o 
   0   5   3      206.86      200.74     14.71 o 
   1   5   3      323.69      286.86     15.92 o 
   2   5   3      526.43      488.53     20.26 o 
   3   5   3        2.74       26.97     15.87 o 
   4   5   3       15.63       34.06     17.90 o 
   5   5   3       30.17       23.15     20.65 o 
   6   5   3       13.53        2.85     21.39 o 
   7   5   3        1.02       31.37     23.10 o 
  -7   6   3       33.26       28.24     15.81 o 
  -6   6   3       60.03       77.92     10.97 o 
  -5   6   3       80.14       75.66     15.28 o 
  -4   6   3       50.27       55.58     14.59 o 
  -3   6   3       21.54        1.03     15.33 o 
  -2   6   3       22.52       44.77     15.14 o 
  -1   6   3       39.93       39.25     12.12 o 
   0   6   3       26.97       14.78     14.18 o 
   1   6   3       27.37       24.69     15.45 o 
   2   6   3        8.52       10.43     16.89 o 
   3   6   3       35.56       17.72     19.79 o 
   4   6   3       10.93        1.70     22.02 o 
   5   6   3       15.79        9.42     24.46 o 
  -5   7   3       19.74       32.36     17.48 o 
  -4   7   3        6.47       36.57     18.03 o 
  -3   7   3       45.49       52.93     18.23 o 
  -2   7   3       36.74       45.24     18.94 o 
  -1   7   3       43.24       78.63     18.77 o 
   0   7   3       20.68        6.78     18.08 o 
   1   7   3       61.61       72.10     19.18 o 
   2   7   3       20.30       17.47     21.39 o 
   3   7   3        9.45       44.82     22.21 o 
  -4  -7   4        7.08        7.18     11.54 o 
  -3  -7   4       10.88       11.64     11.59 o 
  -2  -7   4       29.88       17.72     11.91 o 
  -1  -7   4       28.04       50.35     11.38 o 
   0  -7   4        7.62        5.48     10.92 o 
   1  -7   4       11.52        0.31     12.07 o 
   2  -7   4       27.95        6.86     13.68 o 
   3  -7   4        6.43       10.30     13.89 o 
  -7  -6   4       18.17       14.45     12.63 o 
  -6  -6   4       34.24       40.31     11.65 o 
  -5  -6   4      106.29      105.19     11.96 o 
  -4  -6   4       80.02       64.90     11.16 o 
  -3  -6   4      129.56      136.18     11.77 o 
  -2  -6   4       42.57       53.75     10.44 o 
  -1  -6   4       83.58       99.26     11.26 o 
   0  -6   4       50.64       53.69     10.47 o 
   1  -6   4       74.32       46.05     11.45 o 
   2  -6   4       27.53        4.37     11.74 o 
   3  -6   4       19.12       14.09     12.78 o 
   4  -6   4        0.92        6.18     13.95 o 
   5  -6   4       10.43       12.68     15.94 o 
  -8  -5   4       27.53       23.24     14.79 o 
  -7  -5   4       14.38        6.63     11.51 o 
  -6  -5   4       11.37       18.72     10.30 o 
  -5  -5   4        6.20        4.31      9.55 o 
  -4  -5   4       47.51       36.48      9.10 o 
  -3  -5   4       27.51       13.88      9.28 o 
  -2  -5   4       25.30       21.18      9.32 o 
  -1  -5   4      133.73      119.40      9.87 o 
   0  -5   4      113.15      103.29      9.62 o 
   1  -5   4      186.00      161.47     11.58 o 
   2  -5   4      211.92      242.93     13.18 o 
   3  -5   4      180.44      196.94     13.83 o 
   4  -5   4       45.31       63.29     13.46 o 
   5  -5   4        7.78        1.78     14.13 o 
   6  -5   4        7.39       23.20     14.65 o 
  -9  -4   4       18.99       21.94     15.24 o 
  -8  -4   4       26.98       33.83      9.05 o 
  -7  -4   4       96.61       83.85     12.09 o 
  -6  -4   4       74.23       50.50     10.14 o 
  -5  -4   4      259.19      217.83     11.16 o 
  -4  -4   4      259.12      233.61     10.50 o 
  -3  -4   4      396.76      414.28     11.67 o 
  -2  -4   4      593.75      648.09     13.53 o 
  -1  -4   4      186.58      201.98      9.65 o 
   0  -4   4      310.05      341.24     11.15 o 
   1  -4   4       78.67       79.74      9.17 o 
   2  -4   4       12.43       27.27      8.84 o 
   3  -4   4        3.75        9.88      9.88 o 
   4  -4   4        0.75        1.73     10.55 o 
   5  -4   4        9.22       23.74     12.25 o 
   6  -4   4        3.25       15.24     12.51 o 
   7  -4   4        8.34        1.85     14.20 o 
 -10  -3   4       15.20       15.16     16.72 o 
  -9  -3   4       13.45       15.35     15.28 o 
  -8  -3   4       18.37       37.69     13.25 o 
  -7  -3   4       45.96       29.01     11.43 o 
  -6  -3   4       34.35       34.80      9.11 o 
  -5  -3   4       47.55       51.36      8.11 o 
  -4  -3   4      123.84      120.23      8.20 o 
  -3  -3   4      109.94      102.93      7.01 o 
  -2  -3   4      199.05      189.27      8.14 o 
  -1  -3   4     1027.77      998.67     15.68 o 
   0  -3   4      265.06      297.01      9.39 o 
   1  -3   4      355.12      381.70     10.75 o 
   2  -3   4      383.84      401.05     11.95 o 
   3  -3   4      193.37      226.89     11.22 o 
   4  -3   4       95.40      107.25     10.00 o 
   5  -3   4      135.81      159.52     11.44 o 
   6  -3   4       10.76       34.25     11.09 o 
   7  -3   4        2.62        8.38     12.11 o 
   8  -3   4        0.37        0.71     13.60 o 
 -10  -2   4        3.34       23.21     16.41 o 
  -9  -2   4       43.74       31.95     15.26 o 
  -8  -2   4      148.15      176.02     15.77 o 
  -7  -2   4      321.39      297.22     14.46 o 
  -6  -2   4      272.25      266.20     12.11 o 
  -5  -2   4      516.45      549.06     12.71 o 
  -4  -2   4     5182.46     5358.89     30.04 o 
  -3  -2   4     1691.51     1790.25     16.46 o 
  -2  -2   4      857.31      979.26     12.00 o 
  -1  -2   4     1265.94     1475.13     14.53 o 
   0  -2   4      886.56     1002.17     12.88 o 
   1  -2   4      666.04      774.94     12.48 o 
   2  -2   4      548.78      618.28     12.02 o 
   3  -2   4      139.65      132.23      8.28 o 
   4  -2   4        2.68        4.42      7.21 o 
   5  -2   4       46.03       52.22      9.17 o 
   6  -2   4       75.03       64.82      9.90 o 
   7  -2   4       89.55      117.10     13.09 o 
   8  -2   4       29.73       21.25     13.87 o 
 -11  -1   4       17.68        1.83     17.52 o 
 -10  -1   4       28.10        7.21     16.21 o 
  -9  -1   4       40.55       52.09     13.83 o 
  -8  -1   4       68.91       56.06      8.63 o 
  -7  -1   4        9.86        7.68     10.16 o 
  -6  -1   4      166.93      159.26     10.17 o 
  -5  -1   4      101.53       89.49      8.30 o 
  -4  -1   4       69.51       87.86      6.91 o 
  -3  -1   4      726.41      773.17     10.88 o 
  -2  -1   4       28.46       31.04      3.99 o 
  -1  -1   4     1283.36     1321.48     11.89 o 
   0  -1   4      404.06      341.35      7.37 o 
   1  -1   4      882.07      724.91     10.79 o 
   2  -1   4      563.40      507.11      8.43 o 
   3  -1   4     1006.08      853.51     12.29 o 
   4  -1   4      167.98      168.47      8.68 o 
   5  -1   4      138.59      146.84     10.62 o 
   6  -1   4       93.41      103.75     11.88 o 
   7  -1   4       13.64       33.11     12.89 o 
   8  -1   4        0.83        3.73     15.42 o 
   9  -1   4        0.09       17.83     17.83 o 
 -11   0   4        0.05        1.30     16.67 o 
 -10   0   4       15.70        9.95     14.93 o 
  -9   0   4       57.88       63.49     13.55 o 
  -8   0   4       60.99       65.63      8.39 o 
  -7   0   4      166.14      173.34     12.19 o 
  -6   0   4      678.38      668.07     14.54 o 
  -5   0   4      987.70     1039.34     15.26 o 
  -4   0   4     1183.25     1280.17     14.72 o 
  -3   0   4     1468.82     1773.15     15.29 o 
  -2   0   4      507.00      520.76      9.11 o 
  -1   0   4     2954.26     2531.51     15.78 o 
   0   0   4      120.81      105.96      4.10 o 
   1   0   4        8.87        5.86      3.38 o 
   2   0   4      136.23      114.43      6.63 o 
   3   0   4       13.35        5.02      6.76 o 
   4   0   4        0.11        7.70      7.98 o 
   5   0   4       23.34       14.21      9.97 o 
   6   0   4       26.45       25.06     12.07 o 
   7   0   4        6.26        7.32     15.01 o 
   8   0   4        0.50       11.19     16.20 o 
   9   0   4       10.23        0.52     19.42 o 
 -10   1   4       31.75       32.94     15.72 o 
  -9   1   4       43.56       52.05     13.78 o 
  -8   1   4       70.11       59.85      8.76 o 
  -7   1   4       18.39       32.64     10.50 o 
  -6   1   4      171.44      177.99     10.36 o 
  -5   1   4      111.82      129.61      8.56 o 
  -4   1   4       57.37       66.90      6.64 o 
  -3   1   4      743.93      796.27     10.87 o 
  -2   1   4       40.51       34.57      4.01 o 
  -1   1   4     1256.76     1194.78      9.44 o 
   0   1   4      495.69      480.43      7.29 o 
   1   1   4      875.11      861.32     10.98 o 
   2   1   4      562.72      502.21      9.09 o 
   3   1   4     1100.08      904.63     14.49 o 
   4   1   4      153.43      142.60      9.31 o 
   5   1   4      136.23      136.64     10.94 o 
   6   1   4       96.13      100.32     12.29 o 
   7   1   4       15.88       29.44     12.59 o 
   8   1   4        1.60        9.00     14.65 o 
   9   1   4        0.03        6.13     16.78 o 
 -10   2   4        4.03        5.49     16.29 o 
  -9   2   4       57.64       36.15     15.01 o 
  -8   2   4      115.07      118.04     14.90 o 
  -7   2   4      287.21      279.77     13.97 o 
  -6   2   4      336.13      355.91     12.75 o 
  -5   2   4      682.35      708.29     13.96 o 
  -4   2   4     4817.09     5012.58     29.24 o 
  -3   2   4     1600.64     1717.38     16.24 o 
  -2   2   4      964.00     1040.78     12.42 o 
  -1   2   4     1440.30     1322.72     14.34 o 
   0   2   4      869.52      822.09     11.81 o 
   1   2   4      626.91      526.94     12.07 o 
   2   2   4      514.57      478.26     12.47 o 
   3   2   4      145.20      134.07      9.43 o 
   4   2   4        2.30        7.81      8.57 o 
   5   2   4       50.80       64.01     10.95 o 
   6   2   4       86.10       68.02     12.15 o 
   7   2   4       79.34       70.05     14.15 o 
   8   2   4       26.78       44.22     15.31 o 
 -10   3   4       17.99       24.57     16.77 o 
  -9   3   4       20.58       21.74     14.78 o 
  -8   3   4        8.62       12.24      8.71 o 
  -7   3   4       38.49       42.92     11.39 o 
  -6   3   4       19.90       31.13      9.27 o 
  -5   3   4       58.84       74.57      8.52 o 
  -4   3   4      135.49      143.56      9.08 o 
  -3   3   4       73.83       65.70      7.37 o 
  -2   3   4      212.80      247.42      9.15 o 
  -1   3   4      897.84     1017.29     15.78 o 
   0   3   4      294.74      266.87      9.90 o 
   1   3   4      359.96      296.87     11.68 o 
   2   3   4      448.69      401.50     13.99 o 
   3   3   4      228.27      233.18     13.57 o 
   4   3   4       93.04       80.46     12.80 o 
   5   3   4      127.79      139.48     14.15 o 
   6   3   4        5.18        1.89     14.26 o 
   7   3   4        0.93        9.07     15.73 o 
   8   3   4        0.89        6.72     16.83 o 
  -9   4   4       18.57        1.17     15.97 o 
  -8   4   4       31.17       23.80     10.09 o 
  -7   4   4       89.70       61.68     13.49 o 
  -6   4   4       83.81       96.86     11.60 o 
  -5   4   4      254.04      291.82     13.00 o 
  -4   4   4      252.51      307.11     13.20 o 
  -3   4   4      401.86      406.35     14.81 o 
  -2   4   4      620.90      605.75     17.50 o 
  -1   4   4      209.71      253.77     12.00 o 
   0   4   4      337.84      305.19     13.39 o 
   1   4   4       81.15       62.50     10.95 o 
   2   4   4       11.07       11.21     11.83 o 
   3   4   4        4.16        9.78     13.17 o 
   4   4   4        1.16        3.69     14.39 o 
   5   4   4       11.38       11.21     17.52 o 
   6   4   4        2.93       17.39     17.96 o 
   7   4   4        6.71       15.47     19.55 o 
  -8   5   4       25.30       12.74     11.18 o 
  -7   5   4       18.47       18.62     14.23 o 
  -6   5   4       12.71        0.63     13.79 o 
  -5   5   4        5.78       12.47     12.47 o 
  -4   5   4       39.00       52.95     12.00 o 
  -3   5   4       19.35        7.03     12.50 o 
  -2   5   4       41.62       55.28     12.85 o 
  -1   5   4      130.17      137.58     13.50 o 
   0   5   4       88.00       86.89     12.98 o 
   1   5   4      181.50      163.76     15.17 o 
   2   5   4      241.29      264.84     18.81 o 
   3   5   4      162.90      192.93     18.89 o 
   4   5   4       40.88       18.57     20.10 o 
   5   5   4        7.88        3.30     21.54 o 
   6   5   4       10.76       17.77     22.48 o 
  -7   6   4       17.34       15.26     16.92 o 
  -6   6   4       34.95       12.42     16.97 o 
  -5   6   4      111.65      121.46     16.09 o 
  -4   6   4       64.90       68.75     16.26 o 
  -3   6   4      146.51      146.80     17.72 o 
  -2   6   4       42.45       42.58     11.93 o 
  -1   6   4       66.20       91.47     16.60 o 
   0   6   4       33.78       48.64     15.61 o 
   1   6   4       90.26       57.25     17.46 o 
   2   6   4       25.08        7.97     18.21 o 
   3   6   4       18.03        9.80     19.91 o 
   4   6   4        0.74        3.59     21.23 o 
   5   6   4        8.95        5.91     25.27 o 
  -4   7   4        6.44       19.10     19.10 o 
  -3   7   4        9.59        6.65     18.53 o 
  -2   7   4       27.96        2.72     19.61 o 
  -1   7   4       23.79       57.09     18.71 o 
   0   7   4        7.82       10.08     18.20 o 
   1   7   4       14.58       10.32     19.26 o 
   2   7   4       29.34       27.55     21.68 o 
  -4  -7   5       12.25       15.57     12.52 o 
  -3  -7   5        6.12       13.61     11.74 o 
  -2  -7   5        8.54       12.32     12.32 o 
  -1  -7   5       13.54       12.42     12.42 o 
   0  -7   5       20.76       15.61     11.99 o 
   1  -7   5        1.79       10.44     12.09 o 
   2  -7   5        9.06       14.36     13.09 o 
  -7  -6   5       14.90        2.90     13.53 o 
  -6  -6   5       17.46        2.97     12.52 o 
  -5  -6   5       60.69       55.75     11.75 o 
  -4  -6   5      106.49       75.43     11.09 o 
  -3  -6   5       76.53       73.64     11.43 o 
  -2  -6   5       50.52       77.86     11.17 o 
  -1  -6   5      144.60      158.77     11.93 o 
   0  -6   5       86.09       68.15     11.85 o 
   1  -6   5       15.47       33.23     11.09 o 
   2  -6   5        3.28       12.11     12.11 o 
   3  -6   5       11.29       21.34     12.92 o 
   4  -6   5        9.56       25.86     15.06 o 
  -8  -5   5       35.97       12.56     14.19 o 
  -7  -5   5       53.95       47.60     12.42 o 
  -6  -5   5       67.13       65.70     11.37 o 
  -5  -5   5       34.70       27.24     10.21 o 
  -4  -5   5       57.38       70.14      9.63 o 
  -3  -5   5       96.18      118.92     10.14 o 
  -2  -5   5       20.21        3.71      9.29 o 
  -1  -5   5       33.99       34.91      8.96 o 
   0  -5   5       88.35       79.02     10.53 o 
   1  -5   5      114.14      121.58     10.92 o 
   2  -5   5       23.88       14.20     11.27 o 
   3  -5   5       89.85      110.32     13.12 o 
   4  -5   5       15.99       23.53     13.58 o 
   5  -5   5       18.66       18.73      5.70 o 
   6  -5   5       11.84       12.36     16.14 o 
  -9  -4   5        7.48       25.07     14.69 o 
  -8  -4   5       36.64       46.67     13.56 o 
  -7  -4   5       36.22       24.27     11.82 o 
  -6  -4   5      116.95      110.12     11.15 o 
  -5  -4   5      154.83      122.59     10.16 o 
  -4  -4   5      290.43      283.59     11.36 o 
  -3  -4   5      188.64      200.76      9.81 o 
  -2  -4   5      332.21      365.41     11.57 o 
  -1  -4   5      316.44      344.68     11.27 o 
   0  -4   5      368.43      409.47     12.45 o 
   1  -4   5      190.16      201.68     11.39 o 
   2  -4   5       59.11       83.29     10.31 o 
   3  -4   5       40.23       35.16     10.92 o 
   4  -4   5        3.48       15.64     10.89 o 
   5  -4   5       10.92       24.64     13.22 o 
   6  -4   5        2.51        7.29     13.55 o 
   7  -4   5        2.55       11.81     14.74 o 
 -10  -3   5       25.32        2.45     25.66 o 
  -9  -3   5       70.93       69.21     16.21 o 
  -8  -3   5       50.06       51.01     13.74 o 
  -7  -3   5      223.90      219.51     13.63 o 
  -6  -3   5      213.10      209.01     11.86 o 
  -5  -3   5      118.89      117.36      9.52 o 
  -4  -3   5        9.44       10.83      6.98 o 
  -3  -3   5       50.62       58.41      6.74 o 
  -2  -3   5        5.82        7.25      6.10 o 
  -1  -3   5      179.34      202.49      8.67 o 
   0  -3   5       67.39       74.41      7.63 o 
   1  -3   5      164.93      194.70     10.02 o 
   2  -3   5       49.70       74.37      9.41 o 
   3  -3   5      172.52      196.40     11.23 o 
   4  -3   5       83.77      106.21     10.82 o 
   5  -3   5       14.26       15.67     11.14 o 
   6  -3   5       26.50       38.24     12.41 o 
   7  -3   5       11.61       31.60     12.86 o 
 -10  -2   5        5.01        4.73     12.47 o 
  -9  -2   5        4.91       15.93     15.93 o 
  -8  -2   5        5.24        9.92     13.23 o 
  -7  -2   5       56.26       62.20     11.47 o 
  -6  -2   5      175.50      186.04     11.15 o 
  -5  -2   5      140.54      131.27      9.57 o 
  -4  -2   5      825.81      912.97     14.34 o 
  -3  -2   5     2665.71     2945.49     21.88 o 
  -2  -2   5     1475.33     1529.58     15.46 o 
  -1  -2   5      522.70      607.10     10.49 o 
   0  -2   5     1170.80     1361.78     15.81 o 
   1  -2   5     1294.57     1411.03     17.46 o 
   2  -2   5        0.41        6.96      6.96 o 
   3  -2   5       38.94       43.76      7.96 o 
   4  -2   5       63.50       70.23      8.98 o 
   5  -2   5       34.78       46.21      9.35 o 
   6  -2   5       11.48       21.98     10.02 o 
   7  -2   5       33.10       23.10     12.39 o 
   8  -2   5        0.89       15.29     13.71 o 
 -11  -1   5       12.90       23.68     17.73 o 
 -10  -1   5      102.57      102.41     12.30 o 
  -9  -1   5       32.71       43.58     13.57 o 
  -8  -1   5       82.74       65.87     13.47 o 
  -7  -1   5      221.78      206.19     13.33 o 
  -6  -1   5      524.59      550.26     15.08 o 
  -5  -1   5       59.14       72.40      8.40 o 
  -4  -1   5      388.32      439.63     10.68 o 
  -3  -1   5       89.85       93.26      6.71 o 
  -2  -1   5      268.52      316.17      7.70 o 
  -1  -1   5       97.04       88.19      5.07 o 
   0  -1   5      378.27      312.65      7.98 o 
   1  -1   5      501.11      438.05     10.12 o 
   2  -1   5      252.05      242.12      8.28 o 
   3  -1   5      195.07      186.81      7.83 o 
   4  -1   5      148.83      151.52      8.91 o 
   5  -1   5      258.06      286.15     12.53 o 
   6  -1   5        8.04        7.88     11.30 o 
   7  -1   5        5.23       17.06     13.18 o 
   8  -1   5        1.48        8.95     15.70 o 
 -11   0   5        0.30       24.33     16.51 o 
 -10   0   5        0.05        1.74     10.09 o 
  -9   0   5        2.38        9.09     13.30 o 
  -8   0   5      101.82       80.62     12.09 o 
  -7   0   5      136.60      114.99     11.34 o 
  -6   0   5      119.13      100.89      9.77 o 
  -5   0   5      552.88      579.08     12.69 o 
  -4   0   5      668.63      727.37     12.25 o 
  -3   0   5      739.67      777.06     11.49 o 
  -2   0   5     2084.25     2249.48     17.23 o 
  -1   0   5     3723.63     3523.18     18.77 o 
   0   0   5     1222.94      987.12     12.12 o 
   1   0   5      493.43      463.69      7.41 o 
   2   0   5      482.52      443.89      9.84 o 
   3   0   5        9.95        4.26      6.82 o 
   4   0   5        2.89        1.80      8.73 o 
   5   0   5       72.46       92.32     12.44 o 
   6   0   5        3.95       12.58     11.96 o 
   7   0   5        3.80        8.52     14.87 o 
   8   0   5        0.07       15.46     16.84 o 
 -11   1   5        7.47       31.88     16.58 o 
 -10   1   5       96.30       77.61     20.06 o 
  -9   1   5       37.85       19.68     14.58 o 
  -8   1   5       81.91       94.94     12.90 o 
  -7   1   5      208.32      192.69     12.69 o 
  -6   1   5      538.59      600.79     15.09 o 
  -5   1   5      117.59      123.81      9.09 o 
  -4   1   5      430.21      470.56     11.08 o 
  -3   1   5       64.93       63.90      5.84 o 
  -2   1   5      261.61      267.34      7.10 o 
  -1   1   5      115.92      107.92      4.74 o 
   0   1   5      306.66      282.25      7.06 o 
   1   1   5      490.33      401.90     10.16 o 
   2   1   5      236.94      201.12      8.52 o 
   3   1   5      196.17      201.14      9.12 o 
   4   1   5      105.29       80.73      9.46 o 
   5   1   5      273.69      325.13     14.17 o 
   6   1   5       16.06       14.72     11.92 o 
   7   1   5        6.85        1.54     14.40 o 
   8   1   5        1.89       19.72     15.60 o 
 -10   2   5        4.97        0.29     11.63 o 
  -9   2   5        5.69       11.56     14.38 o 
  -8   2   5        6.47        4.23     12.42 o 
  -7   2   5       55.88       32.87     11.11 o 
  -6   2   5      146.81      161.68     10.52 o 
  -5   2   5      119.18      109.64      8.90 o 
  -4   2   5     1115.55     1166.49     15.82 o 
  -3   2   5     2548.90     2768.16     21.45 o 
  -2   2   5     1302.16     1265.41     14.62 o 
  -1   2   5      550.88      488.21     10.21 o 
   0   2   5     1193.99      999.29     15.24 o 
   1   2   5     1227.60     1003.30     16.70 o 
   2   2   5       10.30        1.86      7.28 o 
   3   2   5       22.36       22.63      8.65 o 
   4   2   5       65.30       67.65     10.33 o 
   5   2   5       39.92       28.51     11.04 o 
   6   2   5       11.11        5.03     12.97 o 
   7   2   5       33.94       26.12     14.51 o 
   8   2   5        0.87        0.85     15.59 o 
 -10   3   5       21.28       22.41     24.27 o 
  -9   3   5       76.40       82.50     16.28 o 
  -8   3   5       66.97       41.64     14.76 o 
  -7   3   5      230.96      214.49     14.07 o 
  -6   3   5      155.99      148.21     11.68 o 
  -5   3   5      148.94      146.00     10.99 o 
  -4   3   5        8.31        0.37      7.88 o 
  -3   3   5       32.89       32.41      7.35 o 
  -2   3   5        9.28        0.58      7.18 o 
  -1   3   5      171.60      167.12      9.42 o 
   0   3   5       85.08       71.81      9.09 o 
   1   3   5      136.06      119.74     10.54 o 
   2   3   5       43.32       58.64     10.59 o 
   3   3   5      151.00      145.55     13.32 o 
   4   3   5      103.10      131.42     13.73 o 
   5   3   5       18.01        4.11     14.07 o 
   6   3   5       28.77       57.70     15.03 o 
   7   3   5        9.64       23.42     16.30 o 
  -9   4   5        8.49        7.00     16.81 o 
  -8   4   5       35.42       34.79     14.90 o 
  -7   4   5       38.58       31.41     13.42 o 
  -6   4   5      107.08      106.56     12.34 o 
  -5   4   5      142.73      151.87     11.80 o 
  -4   4   5      296.63      340.30     13.68 o 
  -3   4   5      219.22      267.21     12.90 o 
  -2   4   5      292.33      288.92     13.88 o 
  -1   4   5      316.50      338.47     13.96 o 
   0   4   5      363.87      339.40     13.94 o 
   1   4   5      214.17      165.46     13.10 o 
   2   4   5       64.41       43.46     13.50 o 
   3   4   5       38.13       53.14     14.31 o 
   4   4   5        6.55        2.14     14.94 o 
   5   4   5       11.84       12.13     17.55 o 
   6   4   5        2.48        8.99     18.04 o 
   7   4   5        2.49       15.99     19.99 o 
  -8   5   5       38.19       30.11     16.96 o 
  -7   5   5       56.29       46.86     15.10 o 
  -6   5   5       72.72       81.45     14.63 o 
  -5   5   5       51.03       66.64     13.46 o 
  -4   5   5       40.18       61.85     12.69 o 
  -3   5   5       97.10       95.81     13.36 o 
  -2   5   5       22.68       34.82     12.55 o 
  -1   5   5       44.20       40.28     12.63 o 
   0   5   5       96.25       79.02     14.00 o 
   1   5   5       90.16       70.46     14.63 o 
   2   5   5       18.18       26.60     14.89 o 
   3   5   5       89.56       67.10     18.78 o 
   4   5   5       22.45       38.35     19.51 o 
   5   5   5       13.33       15.22     21.55 o 
   6   5   5       12.50        4.27     22.68 o 
  -7   6   5       12.35       12.06     17.95 o 
  -6   6   5       15.39       27.08     16.64 o 
  -5   6   5       67.44       80.70     16.13 o 
  -4   6   5      112.44      126.35     16.66 o 
  -3   6   5       73.37      109.07     16.37 o 
  -2   6   5       62.78       63.12     16.02 o 
  -1   6   5      153.86      152.20     17.44 o 
   0   6   5       78.87       84.20     16.36 o 
   1   6   5        5.81       16.79     16.06 o 
   2   6   5        7.89        3.06     18.67 o 
   3   6   5       10.71       47.40     19.49 o 
   4   6   5        8.01        7.33     22.73 o 
  -4   7   5       13.12       13.63     19.55 o 
  -3   7   5        6.78       19.64     18.77 o 
  -2   7   5       12.05        0.45     19.47 o 
  -1   7   5       12.06       11.69     18.81 o 
   0   7   5       19.81       40.19     18.70 o 
   1   7   5        0.48        8.30     19.36 o 
   2   7   5        9.30       22.26     22.26 o 
  -4  -7   6       21.11       22.48     12.67 o 
  -3  -7   6       31.95       32.35     12.82 o 
  -2  -7   6        3.89       22.33     12.22 o 
  -1  -7   6       10.71        0.96     12.83 o 
   0  -7   6        1.66        1.20     12.14 o 
   1  -7   6        2.55       17.84     12.46 o 
  -6  -6   6       10.85       10.21     12.34 o 
  -5  -6   6       19.73        6.68     12.63 o 
  -4  -6   6       25.73       33.43     11.34 o 
  -3  -6   6       73.02       64.66     11.75 o 
  -2  -6   6       40.61       29.27     11.32 o 
  -1  -6   6       25.90       16.23     11.23 o 
   0  -6   6      137.97      131.88     12.65 o 
   1  -6   6       60.64       68.25     12.36 o 
   2  -6   6        9.80        7.56     12.81 o 
   3  -6   6        2.13       14.34     14.34 o 
   4  -6   6        7.94        1.20     15.52 o 
  -8  -5   6       17.58       20.87     14.19 o 
  -7  -5   6       54.42       31.41     13.31 o 
  -6  -5   6       64.32       35.95     12.50 o 
  -5  -5   6      113.42      132.40     11.62 o 
  -4  -5   6       31.16       16.50     10.16 o 
  -3  -5   6       84.03       98.27      9.73 o 
  -2  -5   6      126.83      154.58     11.40 o 
  -1  -5   6      106.18      115.89     10.93 o 
   0  -5   6       46.54       53.55     10.18 o 
   1  -5   6       39.89       33.37     10.97 o 
   2  -5   6       31.70       38.48     11.37 o 
   3  -5   6        7.92       26.94     12.35 o 
   4  -5   6        7.69       20.03     13.94 o 
   5  -5   6        2.74       27.31     14.89 o 
  -9  -4   6        7.89        3.61     15.89 o 
  -8  -4   6        3.63        6.97     13.42 o 
  -7  -4   6        3.02        6.03     12.25 o 
  -6  -4   6       73.67       79.79     10.98 o 
  -5  -4   6       39.02       35.88      9.71 o 
  -4  -4   6       79.92       72.04      9.49 o 
  -3  -4   6      259.42      237.87     10.65 o 
  -2  -4   6      118.54      119.70      9.39 o 
  -1  -4   6      231.40      270.47     10.67 o 
   0  -4   6      192.58      211.81     10.76 o 
   1  -4   6      180.67      191.54     11.81 o 
   2  -4   6       86.24      106.46     11.26 o 
   3  -4   6       91.06      127.31     13.18 o 
   4  -4   6        1.43       18.10     12.26 o 
   5  -4   6        0.17        9.73     12.80 o 
   6  -4   6        3.14        3.48     14.20 o 
 -10  -3   6       18.38       12.68     18.11 o 
  -9  -3   6       31.05       10.63     16.56 o 
  -8  -3   6       40.33       52.07     14.01 o 
  -7  -3   6      192.46      186.21     13.92 o 
  -6  -3   6      604.82      558.66     15.75 o 
  -5  -3   6      235.73      232.10     10.99 o 
  -4  -3   6      395.36      418.39     11.86 o 
  -3  -3   6      265.26      281.90     10.46 o 
  -2  -3   6      294.39      339.76     10.59 o 
  -1  -3   6        6.14        2.97      6.71 o 
   0  -3   6       49.44       53.29      7.72 o 
   1  -3   6       33.33       36.30      8.19 o 
   2  -3   6       37.34       45.10      8.94 o 
   3  -3   6        0.74        3.57      9.61 o 
   4  -3   6       11.31       28.00     10.33 o 
   5  -3   6       37.33       57.03     12.51 o 
   6  -3   6        4.21        0.68     12.38 o 
   7  -3   6        0.06        1.10     13.24 o 
 -10  -2   6       11.29       43.22     17.28 o 
  -9  -2   6       12.52        5.69     15.56 o 
  -8  -2   6       24.17       29.06     13.83 o 
  -7  -2   6       32.92       51.10     11.93 o 
  -6  -2   6        0.12       13.82      9.57 o 
  -5  -2   6      164.46      149.89     10.37 o 
  -4  -2   6        3.05        5.24      6.66 o 
  -3  -2   6      708.71      717.57     12.62 o 
  -2  -2   6      321.80      325.13      9.17 o 
  -1  -2   6      835.82      908.66     13.32 o 
   0  -2   6      123.14      111.85      7.43 o 
   1  -2   6      528.62      534.11     12.83 o 
   2  -2   6       65.52       74.21      8.59 o 
   3  -2   6      262.26      278.04     11.83 o 
   4  -2   6       14.33       18.36      9.18 o 
   5  -2   6       52.88       63.86     10.12 o 
   6  -2   6        1.65        0.30     10.63 o 
   7  -2   6        8.54        7.35     12.59 o 
 -11  -1   6        1.23        3.30     17.67 o 
 -10  -1   6       45.20       25.87     16.74 o 
  -9  -1   6      114.19      133.62     16.08 o 
  -8  -1   6      135.83      135.38     14.25 o 
  -7  -1   6      121.37      134.07     12.49 o 
  -6  -1   6      597.00      597.40     16.48 o 
  -5  -1   6     1113.70     1301.37     19.47 o 
  -4  -1   6      315.63      380.65     11.09 o 
  -3  -1   6      428.51      509.31     11.22 o 
  -2  -1   6       63.77       70.95      5.96 o 
  -1  -1   6       70.73       68.84      5.47 o 
   0  -1   6      706.55      622.60     10.88 o 
   1  -1   6      314.75      290.89      9.73 o 
   2  -1   6       49.39       53.36      7.39 o 
   3  -1   6       24.05       21.00      7.00 o 
   4  -1   6       33.22       20.96      7.48 o 
   5  -1   6      156.60      147.98     11.65 o 
   6  -1   6       41.96       46.92     12.22 o 
   7  -1   6       34.74       30.39     14.50 o 
   8  -1   6        1.30       11.27     16.13 o 
 -11   0   6        8.87        3.90     17.30 o 
 -10   0   6        6.86       15.63     14.59 o 
  -9   0   6        6.70        4.37     12.05 o 
  -8   0   6       45.86       28.72     11.67 o 
  -7   0   6       21.87       34.51      9.86 o 
  -6   0   6      113.98      130.24      9.66 o 
  -5   0   6      150.98      164.72      9.37 o 
  -4   0   6      257.62      265.76      9.20 o 
  -3   0   6      358.75      388.80      9.29 o 
  -2   0   6      462.04      418.83      9.50 o 
  -1   0   6      482.59      396.46      9.21 o 
   0   0   6     1392.51     1259.81     13.56 o 
   1   0   6      459.16      439.72      8.89 o 
   2   0   6      252.83      222.41      9.08 o 
   3   0   6      260.95      264.50     11.22 o 
   4   0   6      336.04      326.79     13.45 o 
   5   0   6        0.58       18.08     10.66 o 
   6   0   6       14.36       12.10     13.45 o 
   7   0   6        0.66        8.45     15.55 o 
   8   0   6        1.32       16.01     18.26 o 
 -11   1   6        2.89       11.07     17.50 o 
 -10   1   6       32.05       37.77     15.44 o 
  -9   1   6      108.48      104.89     14.84 o 
  -8   1   6      150.25      150.03     13.67 o 
  -7   1   6      104.17      112.90     11.37 o 
  -6   1   6      497.44      480.83     14.53 o 
  -5   1   6     1168.09     1295.19     18.86 o 
  -4   1   6      364.92      405.09     11.12 o 
  -3   1   6      433.85      499.33     10.57 o 
  -2   1   6      122.67      114.60      6.03 o 
  -1   1   6       46.29       45.47      5.01 o 
   0   1   6      664.57      636.08     10.30 o 
   1   1   6      313.78      267.47      9.90 o 
   2   1   6       50.07       61.30      7.15 o 
   3   1   6       32.10       33.40      8.17 o 
   4   1   6       36.19       19.57      9.36 o 
   5   1   6      136.95      162.80     13.14 o 
   6   1   6       39.68       42.36     13.48 o 
   7   1   6       37.24       52.02     15.18 o 
   8   1   6        1.57        3.28     17.04 o 
 -10   2   6        6.46       14.09     16.75 o 
  -9   2   6       17.37       19.69     14.66 o 
  -8   2   6       21.05       13.61     13.61 o 
  -7   2   6       34.81       28.05     11.65 o 
  -6   2   6        1.93        8.69      9.57 o 
  -5   2   6      145.35      131.08      9.57 o 
  -4   2   6        1.11        5.13      7.03 o 
  -3   2   6      669.33      685.25     12.61 o 
  -2   2   6      426.26      408.53     10.10 o 
  -1   2   6      865.38      729.79     12.75 o 
   0   2   6      168.87      146.09      8.50 o 
   1   2   6      562.20      497.60     13.44 o 
   2   2   6       56.89       45.38      9.41 o 
   3   2   6      243.66      229.17     12.32 o 
   4   2   6       23.36       20.16     10.13 o 
   5   2   6       43.43       49.96     11.72 o 
   6   2   6        2.65       19.14     12.91 o 
   7   2   6        8.47       19.09     15.05 o 
 -10   3   6       20.91       10.07     18.69 o 
  -9   3   6       24.66       55.13     15.88 o 
  -8   3   6       53.13       44.62     13.89 o 
  -7   3   6      221.23      241.71     15.02 o 
  -6   3   6      581.32      613.63     17.19 o 
  -5   3   6      187.84      178.07     11.36 o 
  -4   3   6      434.71      513.24     13.34 o 
  -3   3   6      288.35      357.75     11.67 o 
  -2   3   6      281.53      317.39     11.13 o 
  -1   3   6        7.07        7.47      7.47 o 
   0   3   6       58.11       54.64      8.89 o 
   1   3   6       37.73       27.73      9.73 o 
   2   3   6       42.45       36.73     10.83 o 
   3   3   6        0.52        8.06     11.31 o 
   4   3   6       12.82       16.68     12.97 o 
   5   3   6       35.11       40.08     14.32 o 
   6   3   6        3.67        3.42      0.60 o 
   7   3   6        0.05        2.26     16.32 o 
  -9   4   6        6.84        0.86     17.20 o 
  -8   4   6        8.02        9.15     14.98 o 
  -7   4   6        4.01       13.60     13.60 o 
  -6   4   6       69.73       68.99     12.95 o 
  -5   4   6       36.10       40.38     11.15 o 
  -4   4   6       76.60       93.52     10.83 o 
  -3   4   6      233.52      243.90     13.06 o 
  -2   4   6       95.41      120.92     11.19 o 
  -1   4   6      236.99      207.58     13.21 o 
   0   4   6      192.44      191.89     12.57 o 
   1   4   6      188.03      173.19     13.67 o 
   2   4   6       91.39       86.66     14.41 o 
   3   4   6       87.34      103.07     16.30 o 
   4   4   6        0.04       26.53     16.13 o 
   5   4   6        0.21       13.36     16.78 o 
   6   4   6        3.78       14.34     18.69 o 
  -8   5   6       14.19        5.99     17.02 o 
  -7   5   6       56.95       52.48     16.57 o 
  -6   5   6       60.76       53.14     15.68 o 
  -5   5   6      130.86      165.95     15.55 o 
  -4   5   6       38.33       40.89     13.17 o 
  -3   5   6       73.56       96.52     13.12 o 
  -2   5   6      120.51      124.18     14.40 o 
  -1   5   6      120.71      128.79     14.00 o 
   0   5   6       49.84       49.98     13.28 o 
   1   5   6       35.44       17.51     14.00 o 
   2   5   6       27.56       29.73     15.69 o 
   3   5   6        7.00        5.29     17.35 o 
   4   5   6        8.80       28.38     19.50 o 
   5   5   6        1.55       23.39     20.09 o 
  -6   6   6        8.57        5.84     17.12 o 
  -5   6   6       13.43        6.35     16.47 o 
  -4   6   6       32.05       24.75     16.52 o 
  -3   6   6       70.67       99.37     15.93 o 
  -2   6   6       45.92       73.57     15.89 o 
  -1   6   6       21.18       13.56     15.96 o 
   0   6   6      154.82      138.92     18.58 o 
   1   6   6       53.59       42.39     17.53 o 
   2   6   6       13.54        5.14     18.73 o 
   3   6   6        1.20       20.75     19.78 o 
   4   6   6        9.30        7.33     22.10 o 
  -4   7   6       18.31       42.42     19.05 o 
  -3   7   6       27.29       42.46     18.98 o 
  -2   7   6        2.60       13.18     18.93 o 
  -1   7   6       13.78       42.02     18.62 o 
   0   7   6        2.31       19.59     18.87 o 
   1   7   6        2.16       10.46     19.99 o 
  -2  -7   7       36.69       48.47     12.71 o 
  -1  -7   7        1.03       12.44     12.44 o 
  -6  -6   7       13.85       11.24     12.99 o 
  -5  -6   7       19.29        2.71     12.80 o 
  -4  -6   7        9.35        8.98     11.81 o 
  -3  -6   7        8.42        4.26     11.56 o 
  -2  -6   7       15.99        9.18     11.43 o 
  -1  -6   7       17.04        6.49     11.37 o 
   0  -6   7        5.74        3.39     11.26 o 
   1  -6   7       15.92       34.99     12.44 o 
   2  -6   7       19.87        6.03     13.80 o 
   3  -6   7        4.22        8.05     13.92 o 
  -8  -5   7       27.92       35.51     14.50 o 
  -7  -5   7       42.34       41.47     13.41 o 
  -6  -5   7       41.96       40.38     11.70 o 
  -5  -5   7       72.26       48.36     11.55 o 
  -4  -5   7       56.44       43.19     10.76 o 
  -3  -5   7      101.51      107.24     10.85 o 
  -2  -5   7       24.04       26.73     10.01 o 
  -1  -5   7       76.23      105.97     10.85 o 
   0  -5   7       17.87       17.49     10.26 o 
   1  -5   7       25.05       16.50     11.42 o 
   2  -5   7        2.23        9.44     11.96 o 
   3  -5   7        8.56       23.46     12.76 o 
   4  -5   7        0.20       10.42     14.39 o 
   5  -5   7        2.40        2.91     15.40 o 
  -9  -4   7       47.64       21.06     16.62 o 
  -8  -4   7       27.08       56.47     14.28 o 
  -7  -4   7       10.05       12.26     12.40 o 
  -6  -4   7       23.30       29.01     10.89 o 
  -5  -4   7       59.33       52.40     10.34 o 
  -4  -4   7       26.88       13.03      9.18 o 
  -3  -4   7       68.56       65.74      9.17 o 
  -2  -4   7       65.49       73.77      9.46 o 
  -1  -4   7      303.06      301.93     12.30 o 
   0  -4   7      101.66      110.21     10.67 o 
   1  -4   7       69.93       94.85     10.98 o 
   2  -4   7       29.12       48.64     11.12 o 
   3  -4   7       36.83       33.30     12.83 o 
   4  -4   7       56.52       71.68     13.76 o 
   5  -4   7       10.34       10.96     14.30 o 
   6  -4   7        2.14        8.44     14.99 o 
 -10  -3   7        3.11       19.01     19.01 o 
  -9  -3   7       14.55       16.78     16.61 o 
  -8  -3   7       42.99       45.84     14.53 o 
  -7  -3   7       25.64       21.64     12.59 o 
  -6  -3   7      310.93      306.46     13.94 o 
  -5  -3   7      351.16      322.06     12.99 o 
  -4  -3   7      392.98      365.95     11.94 o 
  -3  -3   7      221.35      243.32     10.22 o 
  -2  -3   7      673.97      750.28     14.31 o 
  -1  -3   7      375.05      439.93     11.90 o 
   0  -3   7       29.13       25.16      7.76 o 
   1  -3   7       24.45       24.28      9.21 o 
   2  -3   7       28.11       35.40      9.80 o 
   3  -3   7        7.51       22.80     10.52 o 
   4  -3   7       11.32        0.94     11.34 o 
   5  -3   7       13.46       25.30     12.43 o 
   6  -3   7        8.26       16.18     12.87 o 
 -10  -2   7        6.24       21.81     17.92 o 
  -9  -2   7       33.14       30.59     16.53 o 
  -8  -2   7       31.04       55.81     14.29 o 
  -7  -2   7       33.26       44.97     12.27 o 
  -6  -2   7       59.80       66.20     11.29 o 
  -5  -2   7       60.55       64.39      9.84 o 
  -4  -2   7       68.21       72.16      8.33 o 
  -3  -2   7       52.79       59.90      7.10 o 
  -2  -2   7       47.59       45.73      6.59 o 
  -1  -2   7      113.56      106.44      7.43 o 
   0  -2   7      197.91      224.44      9.62 o 
   1  -2   7      220.91      241.19     10.69 o 
   2  -2   7       51.03       53.46      9.36 o 
   3  -2   7       36.21       38.21      9.64 o 
   4  -2   7       16.39       17.58      9.56 o 
   5  -2   7       11.95       25.29      9.88 o 
   6  -2   7        5.72        1.24     11.15 o 
   7  -2   7        3.38        9.26     12.40 o 
 -11  -1   7       10.03       31.12     18.28 o 
 -10  -1   7        0.71       11.65     16.10 o 
  -9  -1   7       23.14       23.12     14.45 o 
  -8  -1   7       59.67       57.89     13.06 o 
  -7  -1   7      185.22      193.94     13.31 o 
  -6  -1   7       49.03       66.83     11.38 o 
  -5  -1   7      566.34      663.97     16.24 o 
  -4  -1   7      606.56      716.94     15.01 o 
  -3  -1   7     1053.12     1297.01     17.41 o 
  -2  -1   7      711.60      759.20     12.86 o 
  -1  -1   7      418.38      361.03      9.25 o 
   0  -1   7       13.64       11.00      5.96 o 
   1  -1   7       83.84       71.24      8.34 o 
   2  -1   7       33.74       28.76      7.91 o 
   3  -1   7      130.64      114.68      8.62 o 
   4  -1   7       38.72       48.71      8.72 o 
   5  -1   7       58.28       43.47     10.55 o 
   6  -1   7       11.72       11.17     11.67 o 
   7  -1   7        3.17       12.74     14.15 o 
 -11   0   7       10.67       26.60     16.22 o 
 -10   0   7       12.18        8.62     14.51 o 
  -9   0   7       75.41       73.56     14.05 o 
  -8   0   7      193.30      176.86     13.34 o 
  -7   0   7        7.08        4.37     10.02 o 
  -6   0   7       64.63       77.99      9.39 o 
  -5   0   7        0.39        7.05      7.25 o 
  -4   0   7        0.00        4.18      6.44 o 
  -3   0   7        0.40        3.04      5.96 o 
  -2   0   7        1.59        9.44      5.76 o 
  -1   0   7      554.76      530.56     11.42 o 
   0   0   7       93.73      110.99      7.67 o 
   1   0   7      250.36      245.64      9.66 o 
   2   0   7       62.74       53.97      7.78 o 
   3   0   7      461.93      505.82     14.58 o 
   4   0   7        0.50        9.75     10.09 o 
   5   0   7       14.10       31.40     12.30 o 
   6   0   7        9.73        6.47     13.86 o 
   7   0   7       15.52       21.76     15.48 o 
 -11   1   7       11.56       28.56     16.31 o 
 -10   1   7        2.00       14.29     15.47 o 
  -9   1   7       17.81        3.43     13.39 o 
  -8   1   7       52.68       44.57     11.80 o 
  -7   1   7      193.25      153.42     12.53 o 
  -6   1   7       44.61       58.79      9.63 o 
  -5   1   7      528.85      562.61     14.06 o 
  -4   1   7      573.68      661.19     13.57 o 
  -3   1   7     1101.71     1155.12     16.33 o 
  -2   1   7      610.19      538.87     11.17 o 
  -1   1   7      473.39      451.61      8.84 o 
   0   1   7        4.47        3.99      5.78 o 
   1   1   7       61.06       70.99      7.91 o 
   2   1   7       24.67       23.00      7.19 o 
   3   1   7      139.67      133.18     10.42 o 
   4   1   7       38.82       61.55     11.15 o 
   5   1   7       58.50       50.97     12.76 o 
   6   1   7       10.39        9.29     14.43 o 
   7   1   7        2.69       35.10     15.82 o 
 -10   2   7       11.21        4.71     17.15 o 
  -9   2   7       30.83       16.47     15.41 o 
  -8   2   7       26.05       13.60     13.64 o 
  -7   2   7       46.51       65.66     11.83 o 
  -6   2   7       72.07       66.28     10.97 o 
  -5   2   7       44.50       53.14      9.26 o 
  -4   2   7       69.91       64.66      8.15 o 
  -3   2   7       49.94       39.41      7.22 o 
  -2   2   7       46.04       34.47      6.66 o 
  -1   2   7      104.18       82.30      7.27 o 
   0   2   7      172.19      160.92      9.26 o 
   1   2   7      229.14      198.76     11.24 o 
   2   2   7       64.64       69.10     10.14 o 
   3   2   7       40.90       39.69     10.44 o 
   4   2   7       24.91       26.06     10.95 o 
   5   2   7       12.05        7.92     12.41 o 
   6   2   7        8.26        1.55     14.63 o 
   7   2   7        2.50        5.65     15.52 o 
 -10   3   7        4.24        0.95     18.49 o 
  -9   3   7       14.83        7.53     16.66 o 
  -8   3   7       38.27       28.30     14.50 o 
  -7   3   7       12.51       11.61     12.37 o 
  -6   3   7      384.09      379.80     15.51 o 
  -5   3   7      342.42      363.19     14.16 o 
  -4   3   7      316.53      342.44     12.34 o 
  -3   3   7      228.32      268.45     11.49 o 
  -2   3   7      713.06      703.61     15.36 o 
  -1   3   7      342.42      294.47     12.08 o 
   0   3   7       42.33       35.63      9.45 o 
   1   3   7       27.74       14.54     10.39 o 
   2   3   7       34.16       18.94     10.99 o 
   3   3   7        9.12       19.17     12.15 o 
   4   3   7       10.73        1.85     12.66 o 
   5   3   7       14.45        8.85     14.51 o 
   6   3   7        8.56        9.97     16.35 o 
  -9   4   7       47.30       42.98     17.94 o 
  -8   4   7       20.42       21.25     16.28 o 
  -7   4   7       20.43       13.88     14.66 o 
  -6   4   7       12.43       12.45     12.10 o 
  -5   4   7       57.82       71.08     11.98 o 
  -4   4   7       36.31       40.23     11.25 o 
  -3   4   7       85.13       87.89     11.46 o 
  -2   4   7       62.57       83.62     10.84 o 
  -1   4   7      254.31      220.22     13.09 o 
   0   4   7       93.91       75.38     11.84 o 
   1   4   7       68.22       90.02     12.49 o 
   2   4   7       38.33       29.29     13.58 o 
   3   4   7       31.03       35.39     15.20 o 
   4   4   7       57.28       63.07     16.29 o 
   5   4   7        9.85        9.67     16.88 o 
   6   4   7        3.25       39.79     18.01 o 
  -8   5   7       23.13        9.36     17.65 o 
  -7   5   7       42.25       38.21     16.09 o 
  -6   5   7       47.05       17.29     15.65 o 
  -5   5   7       68.63       69.06     14.25 o 
  -4   5   7       64.93       78.63     14.53 o 
  -3   5   7      109.23      125.85     13.68 o 
  -2   5   7       36.81       26.69     12.82 o 
  -1   5   7       66.23       66.90     13.70 o 
   0   5   7       24.75       28.00     13.06 o 
   1   5   7       18.20       13.20     14.74 o 
   2   5   7        4.04       16.22     15.28 o 
   3   5   7        7.71       21.58     17.17 o 
   4   5   7        0.15       19.91     18.68 o 
  -6   6   7       15.08        0.44     17.50 o 
  -5   6   7       20.12        5.26     16.99 o 
  -4   6   7        7.97       21.55     16.08 o 
  -3   6   7        6.46       15.58     15.58 o 
  -2   6   7       18.16       11.44     15.35 o 
  -1   6   7       14.94       33.61     15.28 o 
   0   6   7        6.53        6.41      1.97 o 
   1   6   7       17.43        9.78     17.20 o 
   2   6   7       20.62       18.22     17.83 o 
   3   6   7        3.32       10.50     20.09 o 
  -3   7   7       31.03       70.27     19.01 o 
  -2   7   7       31.20       14.93     18.77 o 
  -1   7   7        0.03        9.64     17.67 o 
  -6  -6   8       20.85       20.33     13.96 o 
  -5  -6   8       33.13       30.37     13.19 o 
  -4  -6   8       24.83       23.41     12.27 o 
  -3  -6   8       10.58       25.32     11.56 o 
  -2  -6   8        9.96        5.60     11.50 o 
  -1  -6   8        0.84        6.98     11.37 o 
   0  -6   8       18.31        9.85     12.58 o 
   1  -6   8        3.06        2.98      0.15 o 
   2  -6   8        0.84        2.89     13.17 o 
  -8  -5   8       11.09       37.71     14.85 o 
  -7  -5   8       24.52       28.04     13.10 o 
  -6  -5   8       40.35       34.88     12.67 o 
  -5  -5   8       68.23       49.43     12.00 o 
  -4  -5   8       37.14       31.82     11.17 o 
  -3  -5   8       49.73       35.40     10.53 o 
  -2  -5   8      113.64      105.69     11.64 o 
  -1  -5   8       35.45       40.58     10.89 o 
   0  -5   8       22.67       16.62     10.94 o 
   1  -5   8       16.01       34.56     11.27 o 
   2  -5   8        3.56       19.09     11.98 o 
   3  -5   8        1.40       12.01     13.20 o 
   4  -5   8        2.66       13.76     14.78 o 
  -9  -4   8       34.27       25.25     17.41 o 
  -8  -4   8      106.85       89.49     16.63 o 
  -7  -4   8       34.70       47.75     13.80 o 
  -6  -4   8       11.00       13.81     11.22 o 
  -5  -4   8       94.47       83.13     11.00 o 
  -4  -4   8      116.04      116.85     10.74 o 
  -3  -4   8       72.09       70.52      9.71 o 
  -2  -4   8       77.51       79.94      9.91 o 
  -1  -4   8       54.12       40.44      9.36 o 
   0  -4   8       29.05       49.92      9.37 o 
   1  -4   8       32.99       48.46     10.60 o 
   2  -4   8       24.05       25.39     11.45 o 
   3  -4   8        4.06       15.20     12.19 o 
   4  -4   8       10.91       23.71     13.74 o 
   5  -4   8        4.14       14.52     14.52 o 
 -10  -3   8        4.64       10.58     18.94 o 
  -9  -3   8        1.60       28.89     16.20 o 
  -8  -3   8       13.13        5.59     14.68 o 
  -7  -3   8       52.82       71.22     12.64 o 
  -6  -3   8       20.68        8.46     11.09 o 
  -5  -3   8      135.40      114.34     11.18 o 
  -4  -3   8       66.13       64.16      9.07 o 
  -3  -3   8      241.21      266.88     11.01 o 
  -2  -3   8      109.01      100.61      8.69 o 
  -1  -3   8      344.45      364.66     11.77 o 
   0  -3   8       44.71       38.31      8.98 o 
   1  -3   8      138.51      141.12     10.80 o 
   2  -3   8       14.87       14.35      9.82 o 
   3  -3   8       11.70        0.63     11.27 o 
   4  -3   8        4.83       25.13     11.47 o 
   5  -3   8        8.15        1.39     12.31 o 
   6  -3   8        0.66        8.69     12.80 o 
 -10  -2   8       18.70        5.54     18.38 o 
  -9  -2   8       42.91       37.03     17.32 o 
  -8  -2   8       48.27       50.90     14.69 o 
  -7  -2   8      131.05      155.55     13.86 o 
  -6  -2   8      120.75      133.51     12.50 o 
  -5  -2   8      106.16      104.69     11.32 o 
  -4  -2   8       59.96       68.31      9.04 o 
  -3  -2   8       39.95       50.51      7.61 o 
  -2  -2   8        9.89        5.50      6.73 o 
  -1  -2   8        7.95        9.62      3.15 o 
   0  -2   8       47.16       51.82      8.23 o 
   1  -2   8       25.99        7.89      8.05 o 
   2  -2   8       64.88       79.81     10.08 o 
   3  -2   8       18.33        9.84     10.26 o 
   4  -2   8        7.59        7.89      2.51 o 
   5  -2   8        3.01       21.46     10.54 o 
   6  -2   8        4.90        5.39     11.46 o 
 -10  -1   8        4.39        7.37     15.66 o 
  -9  -1   8        6.95        7.02     15.00 o 
  -8  -1   8       12.26       25.79     12.44 o 
  -7  -1   8       27.85       16.72     11.82 o 
  -6  -1   8       70.15       90.07     11.21 o 
  -5  -1   8      163.44      187.14     11.75 o 
  -4  -1   8      167.47      194.21     10.98 o 
  -3  -1   8      275.66      325.94     11.86 o 
  -2  -1   8      295.07      281.43     10.17 o 
  -1  -1   8      276.05      219.65      8.65 o 
   0  -1   8      156.96      146.46      8.08 o 
   1  -1   8      262.32      269.51     11.03 o 
   2  -1   8       56.97       42.92      8.82 o 
   3  -1   8       76.90       67.67      9.11 o 
   4  -1   8       16.18       12.90      8.72 o 
   5  -1   8        2.56       10.88      9.89 o 
   6  -1   8        3.53       14.82     11.46 o 
   7  -1   8        1.26       15.96     13.30 o 
 -11   0   8       39.31       25.65     16.30 o 
 -10   0   8       19.86       30.84     13.81 o 
  -9   0   8        4.70       12.70     12.70 o 
  -8   0   8      122.48       99.96     12.45 o 
  -7   0   8      453.06      416.07     14.54 o 
  -6   0   8      108.94       78.75     10.04 o 
  -5   0   8       43.32       33.76      8.43 o 
  -4   0   8       33.33       29.94      7.32 o 
  -3   0   8       34.59       41.68      7.26 o 
  -2   0   8      609.05      577.96     12.70 o 
  -1   0   8       84.68       74.70      7.53 o 
   0   0   8       97.49       88.37      8.23 o 
   1   0   8       40.07       46.29      8.38 o 
   2   0   8      323.78      306.08     10.12 o 
   3   0   8      115.88      138.63     11.22 o 
   4   0   8      197.99      211.33     13.55 o 
   5   0   8       41.92       60.24     13.20 o 
   6   0   8       10.38       23.59     13.36 o 
   7   0   8        1.47       16.36     16.36 o 
 -10   1   8        3.28        5.62     14.75 o 
  -9   1   8        8.46       24.14     12.80 o 
  -8   1   8       15.09       16.53     11.08 o 
  -7   1   8       21.25       21.60     10.52 o 
  -6   1   8       75.69       70.43      9.71 o 
  -5   1   8      145.27      114.68     10.00 o 
  -4   1   8      203.30      215.38     10.62 o 
  -3   1   8      318.33      321.03     10.82 o 
  -2   1   8      297.30      283.23      9.40 o 
  -1   1   8      250.63      241.67      8.19 o 
   0   1   8      179.58      168.59      7.86 o 
   1   1   8      249.78      227.11     11.26 o 
   2   1   8       51.06       38.17      8.87 o 
   3   1   8       62.59       80.53     10.60 o 
   4   1   8       18.22       21.00      6.35 o 
   5   1   8        2.50       19.16     12.77 o 
   6   1   8        3.68        2.50     14.93 o 
   7   1   8        1.26       19.07     17.34 o 
 -10   2   8       20.53       41.84     16.78 o 
  -9   2   8       39.57       24.25     15.62 o 
  -8   2   8       50.77       34.20     14.37 o 
  -7   2   8      122.67      123.47     13.19 o 
  -6   2   8      142.27      151.50     12.34 o 
  -5   2   8       96.18      117.75     10.63 o 
  -4   2   8       82.94       87.04      9.66 o 
  -3   2   8       36.48       37.87      7.93 o 
  -2   2   8       14.96        7.99      6.98 o 
  -1   2   8        9.25       16.73      7.02 o 
   0   2   8       56.19       63.39      8.93 o 
   1   2   8       18.45       20.36      8.91 o 
   2   2   8       57.04       68.39     10.31 o 
   3   2   8       18.52       27.51     10.82 o 
   4   2   8        6.59       22.99     11.36 o 
   5   2   8        2.11        2.15     13.15 o 
   6   2   8        4.86       25.64     14.37 o 
 -10   3   8        5.25        6.72     18.89 o 
  -9   3   8        0.86       17.67     16.75 o 
  -8   3   8       10.54       19.94     14.94 o 
  -7   3   8       50.33       43.17     13.44 o 
  -6   3   8        8.65        0.00     11.29 o 
  -5   3   8      147.32      137.41     11.90 o 
  -4   3   8       72.73       68.84     10.13 o 
  -3   3   8      234.08      248.14     11.66 o 
  -2   3   8       88.73       93.01      9.40 o 
  -1   3   8      361.70      293.49     12.25 o 
   0   3   8       52.67       34.26     10.16 o 
   1   3   8      126.92      102.07     11.59 o 
   2   3   8       21.42       14.39     11.27 o 
   3   3   8        7.98       30.02     11.81 o 
   4   3   8        6.49        1.90     13.26 o 
   5   3   8        8.52        0.41     14.50 o 
   6   3   8        0.64       16.75     15.50 o 
  -9   4   8       41.68        7.06     19.83 o 
  -8   4   8      101.60      136.85     17.62 o 
  -7   4   8       37.34       43.01     15.04 o 
  -6   4   8       14.62       31.19     12.99 o 
  -5   4   8       85.16      108.62     12.74 o 
  -4   4   8      103.21      129.73     12.42 o 
  -3   4   8       92.86      111.28     11.92 o 
  -2   4   8       88.24      103.21     11.25 o 
  -1   4   8       45.80       54.08     10.69 o 
   0   4   8       22.65       21.04     11.21 o 
   1   4   8       29.13       30.14     11.56 o 
   2   4   8       29.06       27.00     13.47 o 
   3   4   8        2.00        7.77     14.44 o 
   4   4   8        8.69       26.59     15.19 o 
   5   4   8        4.04        7.15     17.43 o 
  -8   5   8       10.67       10.52      2.87 o 
  -7   5   8       21.82       29.61     16.85 o 
  -6   5   8       42.62       46.05     15.16 o 
  -5   5   8       61.66       55.86     14.78 o 
  -4   5   8       42.36       37.99     13.84 o 
  -3   5   8       40.88       14.80     13.54 o 
  -2   5   8      124.84      126.82     14.16 o 
  -1   5   8       43.08       44.07     12.59 o 
   0   5   8       31.69       40.59     13.79 o 
   1   5   8       10.44        7.88     13.89 o 
   2   5   8        2.64        5.14     15.42 o 
   3   5   8        2.29        8.43     16.54 o 
   4   5   8        2.75        1.02     18.90 o 
  -6   6   8       19.32       35.67     17.70 o 
  -5   6   8       32.49       47.89     16.88 o 
  -4   6   8       26.49       39.35     15.75 o 
  -3   6   8       10.33       15.48     15.28 o 
  -2   6   8        9.99       26.92     14.41 o 
  -1   6   8        1.42       12.49     14.57 o 
   0   6   8       16.71       18.65     15.44 o 
   1   6   8        4.64       23.11     16.13 o 
   2   6   8        0.35        8.80     17.10 o 
  -5  -6   9       15.37       10.36     12.84 o 
  -4  -6   9       18.39       35.01     12.09 o 
  -3  -6   9       13.53        3.05     12.14 o 
  -2  -6   9       13.65       24.54     11.62 o 
  -1  -6   9        3.86        5.27     11.29 o 
   0  -6   9        3.90       10.29     12.30 o 
   1  -6   9        0.47       12.69     12.69 o 
  -7  -5   9        7.66       14.61     13.54 o 
  -6  -5   9        7.25        6.32     12.71 o 
  -5  -5   9       18.43       20.49     11.75 o 
  -4  -5   9       24.11       14.66     10.91 o 
  -3  -5   9       20.88       13.71     10.35 o 
  -2  -5   9       31.32       25.31     10.39 o 
  -1  -5   9        7.61        9.43     10.49 o 
   0  -5   9       42.66       43.19     11.10 o 
   1  -5   9       10.72        8.12     11.33 o 
   2  -5   9       22.20       27.99     12.80 o 
   3  -5   9        1.64        7.30     13.37 o 
  -8  -4   9       40.51       32.78     15.21 o 
  -7  -4   9      100.84       85.54     14.36 o 
  -6  -4   9       35.67       24.13     12.42 o 
  -5  -4   9       43.64       37.21     11.00 o 
  -4  -4   9       44.60       41.21     10.11 o 
  -3  -4   9      174.62      187.86     11.56 o 
  -2  -4   9       31.14       28.38      9.40 o 
  -1  -4   9        3.28        6.16      9.25 o 
   0  -4   9        7.48        0.80      9.24 o 
   1  -4   9        7.12       14.68     10.12 o 
   2  -4   9        2.42       10.06     11.40 o 
   3  -4   9       19.12        9.23     12.83 o 
   4  -4   9        3.53        5.52     13.76 o 
  -9  -3   9        4.94       16.91     16.91 o 
  -8  -3   9       26.48       18.91     14.82 o 
  -7  -3   9        6.68        0.32     12.94 o 
  -6  -3   9       48.91       29.95     12.08 o 
  -5  -3   9       18.48       13.52      9.96 o 
  -4  -3   9       50.61       54.43      9.60 o 
  -3  -3   9      157.00      168.89     10.12 o 
  -2  -3   9      146.29      161.75      9.43 o 
  -1  -3   9       56.88       58.76      8.66 o 
   0  -3   9       16.22       11.69      8.76 o 
   1  -3   9       50.24       60.07      9.94 o 
   2  -3   9       31.83       22.69     11.01 o 
   3  -3   9       18.95       33.89     11.61 o 
   4  -3   9        2.31        5.09     11.75 o 
   5  -3   9        0.43       11.25     12.99 o 
 -10  -2   9       12.65       18.08     17.10 o 
  -9  -2   9       23.57       10.70     15.97 o 
  -8  -2   9       46.70       21.30     15.21 o 
  -7  -2   9       54.45       78.75     13.05 o 
  -6  -2   9      158.58      167.63     13.88 o 
  -5  -2   9      249.42      293.61     14.14 o 
  -4  -2   9      234.00      249.01     12.05 o 
  -3  -2   9       89.77      110.54      8.98 o 
  -2  -2   9       53.28       49.39      7.62 o 
  -1  -2   9       33.15       22.45      7.35 o 
   0  -2   9        4.23        3.94      7.76 o 
   1  -2   9       24.77       34.14      9.39 o 
   2  -2   9        0.16        4.75      9.25 o 
   3  -2   9        2.54       14.12     10.06 o 
   4  -2   9        2.72        9.58     11.13 o 
   5  -2   9        3.45        2.77     11.06 o 
   6  -2   9        5.62       11.78     11.48 o 
 -10  -1   9       17.44       15.33     15.33 o 
  -9  -1   9        4.67       13.75     13.75 o 
  -8  -1   9        0.93       14.27     12.43 o 
  -7  -1   9        5.87       17.45     11.25 o 
  -6  -1   9       24.67       15.91     10.88 o 
  -5  -1   9       29.64       46.74     10.32 o 
  -4  -1   9       33.31       49.88      9.49 o 
  -3  -1   9      133.58      160.51     10.38 o 
  -2  -1   9       91.49      107.91      9.24 o 
  -1  -1   9      143.55      142.93      8.54 o 
   0  -1   9       82.46       66.17      7.89 o 
   1  -1   9      107.13      122.90      9.90 o 
   2  -1   9       27.43       35.00      9.00 o 
   3  -1   9       16.42       34.18      8.88 o 
   4  -1   9        5.15        9.34      9.34 o 
   5  -1   9       17.14       34.67     10.10 o 
   6  -1   9        1.73        1.59     11.50 o 
 -10   0   9       21.68       21.43     13.43 o 
  -9   0   9       40.72       35.69     12.33 o 
  -8   0   9        1.47        5.58     10.09 o 
  -7   0   9      189.91      185.97     11.62 o 
  -6   0   9      187.83      165.95     10.95 o 
  -5   0   9      212.19      221.84     10.88 o 
  -4   0   9      208.99      202.55     10.05 o 
  -3   0   9       57.28       64.41      7.98 o 
  -2   0   9       49.42       57.38      8.08 o 
  -1   0   9      143.80      123.44      9.29 o 
   0   0   9       50.24       56.83      8.31 o 
   1   0   9       11.53       19.46      8.43 o 
   2   0   9       48.63       51.70      8.76 o 
   3   0   9      258.34      235.71     12.25 o 
   4   0   9        9.49        8.05     10.41 o 
   5   0   9       16.30       31.14     12.65 o 
   6   0   9        8.83       10.00     14.27 o 
 -10   1   9       16.44        7.51     14.12 o 
  -9   1   9        4.53        2.90     12.49 o 
  -8   1   9        1.12        7.60     11.11 o 
  -7   1   9        4.06        4.31      1.23 o 
  -6   1   9       26.35       34.99      9.28 o 
  -5   1   9       22.01       25.27      8.68 o 
  -4   1   9       46.80       34.83      8.38 o 
  -3   1   9      127.58      133.63      9.18 o 
  -2   1   9       99.05       85.66      8.72 o 
  -1   1   9      149.01      130.65      8.50 o 
   0   1   9      112.94       99.40      8.24 o 
   1   1   9       96.93      104.74     10.17 o 
   2   1   9       37.31       48.92      8.74 o 
   3   1   9       12.85       15.75      5.02 o 
   4   1   9        6.52        7.03     12.48 o 
   5   1   9       14.93       18.06     14.11 o 
   6   1   9        1.38        6.09     16.07 o 
 -10   2   9       12.11        5.46     16.53 o 
  -9   2   9       20.38       10.68     14.82 o 
  -8   2   9       49.58       49.01     13.71 o 
  -7   2   9       57.47       47.76     12.71 o 
  -6   2   9      131.67      143.66     12.37 o 
  -5   2   9      259.45      264.27     13.40 o 
  -4   2   9      218.18      257.09     11.86 o 
  -3   2   9       99.83       97.05      9.24 o 
  -2   2   9       59.24       45.84      8.44 o 
  -1   2   9       37.35       27.20      7.62 o 
   0   2   9        4.48       20.26      8.11 o 
   1   2   9       27.75       36.21      9.86 o 
   2   2   9        0.26        5.46      9.33 o 
   3   2   9        2.92        5.15     10.25 o 
   4   2   9        2.35       11.91     11.91 o 
   5   2   9        4.17        9.31     12.94 o 
   6   2   9        4.85       12.68     14.75 o 
  -9   3   9        9.39       22.08     17.00 o 
  -8   3   9       21.47       14.70     15.77 o 
  -7   3   9        5.65       14.20     14.20 o 
  -6   3   9       52.16       65.09     12.89 o 
  -5   3   9       26.68        9.18     11.70 o 
  -4   3   9       42.27       43.60     10.52 o 
  -3   3   9      129.41      108.96     10.65 o 
  -2   3   9      134.67      107.06     10.26 o 
  -1   3   9       64.94       63.96      9.57 o 
   0   3   9       16.15       27.68      9.65 o 
   1   3   9       44.27       37.09     10.58 o 
   2   3   9       37.82       42.51     11.25 o 
   3   3   9       20.70        9.42     13.02 o 
   4   3   9        3.83        5.23     13.32 o 
   5   3   9        0.20        3.22     14.00 o 
  -9   4   9        3.31        3.44     19.06 o 
  -8   4   9       54.25       36.79     18.07 o 
  -7   4   9       94.35      120.17     16.74 o 
  -6   4   9       34.68       33.06     14.36 o 
  -5   4   9       53.52       54.70     13.51 o 
  -4   4   9       56.66       36.61     12.31 o 
  -3   4   9      149.02      144.19     13.33 o 
  -2   4   9       45.23       39.52     10.59 o 
  -1   4   9        0.79        0.88     10.16 o 
   0   4   9        8.19        4.05     10.82 o 
   1   4   9        6.08        3.03     12.03 o 
   2   4   9        1.86       23.02     12.81 o 
   3   4   9       20.34       33.68     14.27 o 
   4   4   9        3.15       15.48     15.48 o 
  -7   5   9        7.29       10.80     17.22 o 
  -6   5   9        7.98       11.76     15.20 o 
  -5   5   9       18.47       18.81     14.57 o 
  -4   5   9       24.95       48.10     13.05 o 
  -3   5   9       15.85        8.59     12.89 o 
  -2   5   9       31.05       34.60     12.30 o 
  -1   5   9        7.11        6.43     12.25 o 
   0   5   9       43.73       69.73     13.21 o 
   1   5   9       12.88       29.69     12.73 o 
   2   5   9       21.31       29.19     14.47 o 
   3   5   9        2.41        8.92     15.68 o 
  -5   6   9       13.91       40.66     16.48 o 
  -4   6   9       18.03       38.32     15.16 o 
  -3   6   9       12.90       11.44     15.43 o 
  -2   6   9       13.41        3.44     14.59 o 
  -1   6   9        2.96       10.12     14.35 o 
   0   6   9        5.07       14.90     14.90 o 
   1   6   9        0.49        0.86     15.43 o 
  -4  -6  10       12.80       15.34     12.40 o 
  -3  -6  10       14.84       12.78     12.37 o 
  -2  -6  10        8.03       22.57     11.08 o 
  -1  -6  10        3.87        4.07     11.75 o 
  -7  -5  10       24.44       23.55     14.53 o 
  -6  -5  10       10.79        1.94     13.10 o 
  -5  -5  10        0.54        8.77     11.75 o 
  -4  -5  10       17.27       22.88     11.49 o 
  -3  -5  10        4.17        2.23     10.30 o 
  -2  -5  10        7.69        3.86     10.91 o 
  -1  -5  10        1.41        3.65     10.08 o 
   0  -5  10        1.21        6.46     10.39 o 
   1  -5  10        4.53        7.81     11.66 o 
   2  -5  10        4.14       18.01     12.26 o 
  -8  -4  10        3.12        2.94      0.27 o 
  -7  -4  10       18.36       16.06     13.62 o 
  -6  -4  10       32.45       25.19     12.80 o 
  -5  -4  10       63.00       63.71     11.15 o 
  -4  -4  10       46.61       56.80     10.31 o 
  -3  -4  10       39.16       62.24      9.75 o 
  -2  -4  10       12.76       19.88      8.99 o 
  -1  -4  10       30.24       29.73      9.57 o 
   0  -4  10       18.24       13.08     10.01 o 
   1  -4  10        1.86        3.18     10.31 o 
   2  -4  10        5.86        4.39     11.34 o 
   3  -4  10        2.47        8.43     12.29 o 
  -9  -3  10       11.67        5.06     16.84 o 
  -8  -3  10        0.97        1.13     14.39 o 
  -7  -3  10       43.54       24.78     14.02 o 
  -6  -3  10       21.61       21.51     12.50 o 
  -5  -3  10       48.57       68.74     10.87 o 
  -4  -3  10       80.85       80.09     10.41 o 
  -3  -3  10       77.28       76.78      9.34 o 
  -2  -3  10       23.66       18.15      8.11 o 
  -1  -3  10       48.88       41.43      8.47 o 
   0  -3  10       22.11       35.95      8.74 o 
   1  -3  10        7.08        8.30      9.66 o 
   2  -3  10       25.33       39.26     10.50 o 
   3  -3  10        8.83        8.20      2.72 o 
   4  -3  10        4.06        3.71     11.83 o 
 -10  -2  10        3.98        3.06     16.38 o 
  -9  -2  10        5.68       30.53     14.74 o 
  -8  -2  10       23.00        0.74     14.11 o 
  -7  -2  10       21.11       11.54     13.07 o 
  -6  -2  10       18.61       10.21     12.22 o 
  -5  -2  10       68.78       75.63     10.91 o 
  -4  -2  10      203.10      200.21     11.88 o 
  -3  -2  10      120.10      119.56     10.15 o 
  -2  -2  10       68.38       58.31      8.12 o 
  -1  -2  10      115.09       94.79      9.02 o 
   0  -2  10       45.30       40.33      8.19 o 
   1  -2  10        8.02        9.34      8.73 o 
   2  -2  10        2.85        5.63      9.53 o 
   3  -2  10        4.41        2.38     10.66 o 
   4  -2  10        4.58        1.51     10.63 o 
   5  -2  10        1.83       16.19     11.11 o 
 -10  -1  10       15.34       19.41     14.05 o 
  -9  -1  10       60.10       53.31     14.08 o 
  -8  -1  10       26.93        6.15     12.64 o 
  -7  -1  10        5.70       10.01     11.42 o 
  -6  -1  10       25.69       14.95     10.89 o 
  -5  -1  10       13.63       26.10     10.17 o 
  -4  -1  10       30.44       52.47      9.81 o 
  -3  -1  10        7.10        6.79      8.98 o 
  -2  -1  10       14.86       21.09      8.41 o 
  -1  -1  10       34.27       37.67      7.63 o 
   0  -1  10       12.99       11.23      6.88 o 
   1  -1  10      122.37      129.44     10.33 o 
   2  -1  10       65.83       88.91     10.44 o 
   3  -1  10       16.92       29.24      9.24 o 
   4  -1  10        2.06        8.64      9.26 o 
   5  -1  10       12.42       17.02     10.40 o 
 -10   0  10        0.15       12.53     12.53 o 
  -9   0  10        0.87        0.60     10.69 o 
  -8   0  10       28.47       18.91     10.39 o 
  -7   0  10       29.70       11.73      9.48 o 
  -6   0  10       35.64       35.00      9.09 o 
  -5   0  10      105.96      102.68      9.34 o 
  -4   0  10       40.73       39.96      7.90 o 
  -3   0  10      195.39      193.83      9.79 o 
  -2   0  10       45.30       37.01      7.85 o 
  -1   0  10       57.59       54.30      9.09 o 
   0   0  10        3.42        6.86      9.27 o 
   1   0  10      103.07       84.98      8.47 o 
   2   0  10       27.21       30.13      8.34 o 
   3   0  10        2.02        2.08      9.08 o 
   4   0  10        2.46        2.33     10.88 o 
   5   0  10        5.97       27.39     11.52 o 
 -10   1  10       20.03       13.77     13.13 o 
  -9   1  10       55.89       43.05     11.86 o 
  -8   1  10       28.27        8.91     11.02 o 
  -7   1  10        3.68        3.69      0.70 o 
  -6   1  10       30.05       26.87      9.36 o 
  -5   1  10       18.69       25.17      8.15 o 
  -4   1  10       30.19       38.13      8.23 o 
  -3   1  10        8.16       14.98      7.73 o 
  -2   1  10       17.95       27.29      7.63 o 
  -1   1  10       26.05       26.88      7.41 o 
   0   1  10        8.31        2.57      7.09 o 
   1   1  10      137.58      154.85     11.08 o 
   2   1  10       64.97       80.51      9.74 o 
   3   1  10       13.18       10.64     11.01 o 
   4   1  10        2.53       18.17     13.16 o 
   5   1  10       14.21       21.78     14.88 o 
 -10   2  10        3.52        5.30     15.43 o 
  -9   2  10        5.16       13.51     14.38 o 
  -8   2  10       20.07        3.79     13.38 o 
  -7   2  10       26.50       17.24     12.66 o 
  -6   2  10       16.98       34.68     11.01 o 
  -5   2  10       71.38       78.27     11.36 o 
  -4   2  10      182.35      189.29     12.16 o 
  -3   2  10      122.76      104.04     10.17 o 
  -2   2  10       79.68       67.89      8.96 o 
  -1   2  10      103.10       97.30      8.59 o 
   0   2  10       43.00       23.79      8.99 o 
   1   2  10        4.80       16.97      9.36 o 
   2   2  10        4.24        7.95      9.87 o 
   3   2  10        5.03        7.47      9.93 o 
   4   2  10        4.83       22.44     11.86 o 
   5   2  10        1.90        3.38     13.21 o 
  -9   3  10       13.81       16.10     15.73 o 
  -8   3  10        3.17       11.09     16.06 o 
  -7   3  10       36.22       31.95     14.76 o 
  -6   3  10       23.79       23.53     13.40 o 
  -5   3  10       58.64       51.50     12.24 o 
  -4   3  10       88.23       89.81     11.59 o 
  -3   3  10       68.29       65.72     10.63 o 
  -2   3  10       19.78       26.31      8.66 o 
  -1   3  10       41.54       33.19      9.43 o 
   0   3  10       24.75       23.91      9.71 o 
   1   3  10        5.51        1.15     10.29 o 
   2   3  10       20.79       20.41     11.07 o 
   3   3  10        7.92        0.67     12.34 o 
   4   3  10        4.55       11.87     12.58 o 
  -8   4  10        2.06        5.02     17.53 o 
  -7   4  10       21.21       24.98     16.45 o 
  -6   4  10       38.07       60.70     14.94 o 
  -5   4  10       53.77       49.01     13.17 o 
  -4   4  10       56.39       75.67     12.33 o 
  -3   4  10       48.77       53.35     11.07 o 
  -2   4  10       19.66       20.58     10.69 o 
  -1   4  10       21.67       10.14     10.74 o 
   0   4  10       20.89       11.21     10.97 o 
   1   4  10        1.98       10.97     11.46 o 
   2   4  10        6.56       15.95     12.04 o 
   3   4  10        2.15        6.72     13.38 o 
  -7   5  10       24.37       50.41     17.36 o 
  -6   5  10        9.95        6.07     16.33 o 
  -5   5  10        1.56        4.44     14.35 o 
  -4   5  10       18.13       36.11     12.88 o 
  -3   5  10        4.53        6.92     12.22 o 
  -2   5  10        7.02        1.62     11.97 o 
  -1   5  10        2.67       17.36     11.73 o 
   0   5  10        0.65        4.77     11.95 o 
   1   5  10        3.85        6.11     13.05 o 
   2   5  10        3.57        8.86     13.79 o 
  -4   6  10       12.71        5.04     15.13 o 
  -3   6  10       15.38       11.18     14.57 o 
  -2   6  10        8.76       18.35     13.59 o 
  -1   6  10        4.14        9.99     13.42 o 
  -6  -5  11       22.25       24.02     13.66 o 
  -5  -5  11       16.90       27.35     12.39 o 
  -4  -5  11        8.31       19.00     11.37 o 
  -3  -5  11        2.10        1.13     10.64 o 
  -2  -5  11        7.79        8.19     10.43 o 
  -1  -5  11        1.41        3.70     10.09 o 
   0  -5  11        6.11        5.01     11.04 o 
   1  -5  11        0.04       11.47     11.47 o 
  -8  -4  11       15.65        1.53     15.25 o 
  -7  -4  11        6.74       30.68     13.79 o 
  -6  -4  11        8.54        8.86     12.46 o 
  -5  -4  11        7.87       24.07     10.95 o 
  -4  -4  11       48.13       56.07     10.96 o 
  -3  -4  11        3.38        3.85      9.70 o 
  -2  -4  11       30.67       23.19      9.76 o 
  -1  -4  11        9.60        2.82      9.52 o 
   0  -4  11        9.38       19.75      9.52 o 
   1  -4  11        5.78       14.80     10.10 o 
   2  -4  11        0.34        0.61     10.88 o 
  -9  -3  11       21.40       16.11     16.33 o 
  -8  -3  11        9.29       24.92     15.02 o 
  -7  -3  11       31.77       32.61     13.62 o 
  -6  -3  11       11.42        5.59     12.13 o 
  -5  -3  11       54.66       62.87     11.72 o 
  -4  -3  11       28.13       29.66      9.87 o 
  -3  -3  11        2.38        4.52      8.55 o 
  -2  -3  11        8.59        1.36      8.19 o 
  -1  -3  11        6.27       12.71      8.48 o 
   0  -3  11        9.02        7.07      9.12 o 
   1  -3  11       10.16       26.73      9.11 o 
   2  -3  11        5.65       15.03     10.26 o 
   3  -3  11        0.18        0.63     11.02 o 
  -9  -2  11        2.80       25.16     14.29 o 
  -8  -2  11       12.42        2.54     13.76 o 
  -7  -2  11        2.41       13.40     13.40 o 
  -6  -2  11       20.03       18.21     12.66 o 
  -5  -2  11       63.59       56.83     11.94 o 
  -4  -2  11       37.93       34.15     10.33 o 
  -3  -2  11       33.44       34.11      9.13 o 
  -2  -2  11       16.26       20.72      7.83 o 
  -1  -2  11       73.48       88.35      7.94 o 
   0  -2  11       42.47       32.28      8.13 o 
   1  -2  11       15.55       21.14      9.38 o 
   2  -2  11        0.54        5.54      9.98 o 
   3  -2  11        4.45        6.16     10.40 o 
   4  -2  11        4.48       10.58     10.58 o 
 -10  -1  11        1.31        0.69     13.17 o 
  -9  -1  11       13.20        2.60     12.84 o 
  -8  -1  11       50.87       25.36     12.35 o 
  -7  -1  11       40.71       44.44     11.89 o 
  -6  -1  11       81.24       83.98     12.12 o 
  -5  -1  11        5.68        2.25     10.46 o 
  -4  -1  11       26.95       40.86     10.45 o 
  -3  -1  11       60.16       66.33     10.40 o 
  -2  -1  11        0.54        0.99      8.70 o 
  -1  -1  11       14.38       20.10      7.77 o 
   0  -1  11       50.89       39.71      7.88 o 
   1  -1  11       51.22       34.64      8.84 o 
   2  -1  11        7.12        9.80      9.80 o 
   3  -1  11        9.89       10.64      9.72 o 
   4  -1  11       20.74        9.64      9.36 o 
 -10   0  11        0.86       11.84     11.84 o 
  -9   0  11        4.38        4.59     10.43 o 
  -8   0  11       12.43        2.98      9.66 o 
  -7   0  11        0.49        7.21      8.51 o 
  -6   0  11       21.13       13.59      8.64 o 
  -5   0  11       51.82       49.62      8.18 o 
  -4   0  11       25.61       32.75      7.94 o 
  -3   0  11       33.99       45.58      8.06 o 
  -2   0  11       24.26       25.17      7.96 o 
  -1   0  11       18.10       26.35      8.51 o 
   0   0  11       19.61       22.26      9.62 o 
   1   0  11        0.15        2.93      7.50 o 
   2   0  11        3.49       13.42      7.99 o 
   3   0  11        1.92        0.76      8.72 o 
   4   0  11        0.68        5.87     10.00 o 
   5   0  11        0.29        9.08     11.32 o 
 -10   1  11        1.81        7.77     12.21 o 
  -9   1  11       16.25        7.09     11.41 o 
  -8   1  11       45.36       35.58     10.40 o 
  -7   1  11       39.62       28.20      9.68 o 
  -6   1  11       80.96       63.77      9.26 o 
  -5   1  11        4.92        4.80      8.16 o 
  -4   1  11       38.50       53.98      7.98 o 
  -3   1  11       63.75       59.55      8.16 o 
  -2   1  11        0.13        5.31      7.21 o 
  -1   1  11       14.47       16.68      5.33 o 
   0   1  11       49.76       32.72      8.47 o 
   1   1  11       51.08       38.43      9.44 o 
   2   1  11        8.54       10.72      8.75 o 
   3   1  11       11.33       23.43     11.66 o 
   4   1  11       19.23       28.89     13.78 o 
  -9   2  11        2.84       10.63     14.14 o 
  -8   2  11       13.71        8.89     13.39 o 
  -7   2  11        3.14       12.67     12.67 o 
  -6   2  11       21.71       34.13     11.47 o 
  -5   2  11       52.08       42.10     11.39 o 
  -4   2  11       38.41       34.52     10.33 o 
  -3   2  11       34.57       33.99      8.99 o 
  -2   2  11       24.60       32.69      8.57 o 
  -1   2  11       65.33       65.23      9.19 o 
   0   2  11       47.80       36.74      8.85 o 
   1   2  11       14.63       18.58      9.49 o 
   2   2  11        0.72        9.58      9.58 o 
   3   2  11        3.46        6.59      9.64 o 
   4   2  11        3.93        5.49     11.42 o 
  -9   3  11       21.57        3.68     18.37 o 
  -8   3  11       10.58       37.09     16.41 o 
  -7   3  11       35.76       45.67     15.50 o 
  -6   3  11        6.93       24.40     13.32 o 
  -5   3  11       50.50       43.00     13.54 o 
  -4   3  11       37.85       48.48     11.33 o 
  -3   3  11        0.84       21.10      9.41 o 
  -2   3  11        7.17       22.93      8.92 o 
  -1   3  11        6.55       10.81      8.89 o 
   0   3  11        9.50        7.15      9.61 o 
   1   3  11       10.90        8.93      9.85 o 
   2   3  11        4.71        7.38     10.70 o 
   3   3  11        0.14        4.08     10.94 o 
  -8   4  11       15.44       37.23     17.87 o 
  -7   4  11        5.66       34.37     16.14 o 
  -6   4  11        8.72        2.71     15.23 o 
  -5   4  11        6.73        9.08     13.33 o 
  -4   4  11       44.73       45.21     12.25 o 
  -3   4  11        4.85       15.75     11.21 o 
  -2   4  11       29.71       31.63     10.54 o 
  -1   4  11       12.74       22.33      9.82 o 
   0   4  11       10.39       14.45     10.29 o 
   1   4  11        7.39        6.06     10.58 o 
   2   4  11        0.58        5.81     11.49 o 
  -6   5  11       22.77       15.44     16.63 o 
  -5   5  11       13.63       14.78     14.78 o 
  -4   5  11        8.41        6.62     13.08 o 
  -3   5  11        3.07       20.93     12.09 o 
  -2   5  11        7.92        0.00     11.39 o 
  -1   5  11        1.86       11.39     11.39 o 
   0   5  11        5.18        5.74     11.30 o 
   1   5  11        0.07       13.98     11.44 o 
  -5  -5  12       13.12       17.97     12.88 o 
  -4  -5  12        5.77        2.51     12.23 o 
  -3  -5  12        3.48        3.59     11.55 o 
  -2  -5  12        1.18        1.76     10.78 o 
  -1  -5  12        0.90        6.15     10.54 o 
  -7  -4  12        2.18       23.02     13.76 o 
  -6  -4  12        8.81        8.60     12.91 o 
  -5  -4  12        0.47        7.61     11.69 o 
  -4  -4  12       12.71        2.26     10.90 o 
  -3  -4  12        1.07        8.35      9.89 o 
  -2  -4  12        8.22        4.46      9.94 o 
  -1  -4  12        2.63        8.87      9.56 o 
   0  -4  12        7.65        1.08      9.94 o 
   1  -4  12        5.62       20.46      9.70 o 
  -8  -3  12       10.49       29.75     14.30 o 
  -7  -3  12       18.19       12.55     13.67 o 
  -6  -3  12       37.45       43.83     12.34 o 
  -5  -3  12        2.64        8.48     10.79 o 
  -4  -3  12       21.25       21.20     10.28 o 
  -3  -3  12       19.37       15.22      9.25 o 
  -2  -3  12       25.04       35.47      8.81 o 
  -1  -3  12        9.79        9.90      8.36 o 
   0  -3  12        0.70        7.07      8.65 o 
   1  -3  12        0.04        9.44      9.44 o 
   2  -3  12        0.24       11.45     10.03 o 
  -9  -2  12        3.45       14.67     14.67 o 
  -8  -2  12        6.73        4.94     13.67 o 
  -7  -2  12       31.22       11.77     13.33 o 
  -6  -2  12       20.05       36.59     12.42 o 
  -5  -2  12       39.07       38.38     11.88 o 
  -4  -2  12       17.58       10.72     10.31 o 
  -3  -2  12       37.30       32.69      9.58 o 
  -2  -2  12        3.91        5.10      7.96 o 
  -1  -2  12       11.61        0.00      7.95 o 
   0  -2  12       39.18       41.71      8.67 o 
   1  -2  12       18.21       26.74      8.30 o 
   2  -2  12        4.29        5.86      9.59 o 
   3  -2  12       13.61       21.48     10.39 o 
  -9  -1  12        2.86        4.57     12.05 o 
  -8  -1  12        4.15        9.42     11.30 o 
  -7  -1  12       27.94       18.07     10.93 o 
  -6  -1  12       37.32       59.55     11.30 o 
  -5  -1  12       55.98       71.25     11.35 o 
  -4  -1  12        9.61        4.23     10.32 o 
  -3  -1  12       21.29       20.28      9.89 o 
  -2  -1  12        8.48        0.52      9.13 o 
  -1  -1  12       25.85       18.37      8.29 o 
   0  -1  12        9.33       23.74      7.57 o 
   1  -1  12        8.42        7.13      8.38 o 
   2  -1  12        3.35        3.11      9.00 o 
   3  -1  12        2.80        3.41      9.57 o 
   4  -1  12        3.57       10.70      8.84 o 
  -9   0  12        0.52        2.72      9.53 o 
  -8   0  12       11.02        7.83      8.96 o 
  -7   0  12        0.02        8.60      8.60 o 
  -6   0  12        4.84       11.29      7.65 o 
  -5   0  12        0.38        7.66      7.66 o 
  -4   0  12        2.59        3.70      7.45 o 
  -3   0  12        4.86        4.92      7.71 o 
  -2   0  12       24.95       42.10      8.58 o 
  -1   0  12        3.75        5.29      9.20 o 
   0   0  12       21.09       28.82     10.49 o 
   1   0  12        1.14        8.02      8.02 o 
   2   0  12       24.36       25.41      9.18 o 
   3   0  12        2.02        1.23      8.98 o 
   4   0  12        0.06        2.92      9.32 o 
  -9   1  12        4.88       14.47      9.85 o 
  -8   1  12        1.39        7.30      9.35 o 
  -7   1  12       24.59       23.87      6.73 o 
  -6   1  12       32.98       34.29      8.43 o 
  -5   1  12       57.16       47.91      8.37 o 
  -4   1  12        7.91        7.69      7.69 o 
  -3   1  12       19.68        5.50      7.47 o 
  -2   1  12       12.36        4.22      7.75 o 
  -1   1  12       26.20       11.04      8.74 o 
   0   1  12        9.13        1.19      8.91 o 
   1   1  12        9.13       13.32      8.71 o 
   2   1  12        3.45       10.31      8.39 o 
   3   1  12        2.87        0.64     11.69 o 
   4   1  12        3.66        5.59     14.02 o 
  -9   2  12        2.84       22.47     13.54 o 
  -8   2  12        6.88       15.50     13.06 o 
  -7   2  12       35.62       29.50     12.21 o 
  -6   2  12       20.69       37.53     11.81 o 
  -5   2  12       36.03       40.10     11.77 o 
  -4   2  12       14.47       14.65     10.61 o 
  -3   2  12       33.74       34.43     10.15 o 
  -2   2  12        6.02        8.86      8.90 o 
  -1   2  12       15.98        9.13      9.01 o 
   0   2  12       35.75       46.94      8.94 o 
   1   2  12       16.09       11.01      9.36 o 
   2   2  12        5.35        2.81      9.17 o 
   3   2  12       14.99        5.39      9.74 o 
  -8   3  12       11.44       10.10     17.50 o 
  -7   3  12       17.13       32.97     15.87 o 
  -6   3  12       41.87       42.55     15.26 o 
  -5   3  12        3.36        6.23     12.91 o 
  -4   3  12       24.46        6.33     12.27 o 
  -3   3  12       14.39       27.30     10.64 o 
  -2   3  12       24.95       11.07      9.79 o 
  -1   3  12        9.91       23.46      9.06 o 
   0   3  12        1.00        7.68      9.17 o 
   1   3  12        0.12        1.05      9.41 o 
   2   3  12        0.22        8.20      9.15 o 
  -7   4  12        2.05       20.67     17.33 o 
  -6   4  12        9.11        9.51     15.52 o 
  -5   4  12        0.47       11.12     14.38 o 
  -4   4  12       13.66       13.07     12.58 o 
  -3   4  12        0.54        0.61     11.10 o 
  -2   4  12        5.91        2.00     10.39 o 
  -1   4  12        2.30        7.44      9.49 o 
   0   4  12        6.13       16.21      9.95 o 
   1   4  12        5.96       12.64     10.36 o 
  -5   5  12       14.51       14.41      4.57 o 
  -4   5  12        6.00        3.93     13.83 o 
  -3   5  12        3.18       19.76     12.03 o 
  -2   5  12        1.10        3.73     11.21 o 
  -1   5  12        1.57        2.40     10.79 o 
  -6  -4  13        5.09        3.22     14.03 o 
  -5  -4  13        1.49        0.35     12.43 o 
  -4  -4  13        0.08        8.99     11.11 o 
  -3  -4  13        6.41        7.61     10.84 o 
  -2  -4  13        1.15        6.20      9.80 o 
  -1  -4  13        1.23        6.35      9.66 o 
   0  -4  13        1.74        4.97      9.93 o 
  -7  -3  13        3.15        8.68     14.03 o 
  -6  -3  13       16.87        5.07     13.00 o 
  -5  -3  13        2.07        0.94     11.74 o 
  -4  -3  13       13.93       18.59     10.87 o 
  -3  -3  13        7.83       10.20     10.20 o 
  -2  -3  13       13.02       12.00      3.22 o 
  -1  -3  13        2.17        5.44      9.09 o 
   0  -3  13        0.73        2.24      8.84 o 
   1  -3  13        0.12        2.06      8.98 o 
  -8  -2  13        3.68       13.61     13.61 o 
  -7  -2  13        6.71        5.75     13.36 o 
  -6  -2  13       33.65       36.97     12.80 o 
  -5  -2  13        4.32       22.79     10.90 o 
  -4  -2  13        5.98       14.96     10.52 o 
  -3  -2  13        0.11        9.94      9.94 o 
  -2  -2  13       40.94       39.42      9.41 o 
  -1  -2  13       32.94       25.03      8.47 o 
   0  -2  13        1.51        8.45      8.45 o 
   1  -2  13        3.03        2.39      8.47 o 
   2  -2  13        5.97        3.33      9.50 o 
  -9  -1  13        2.75        3.74     11.27 o 
  -8  -1  13        2.49        9.82     10.51 o 
  -7  -1  13       15.20       31.90     10.61 o 
  -6  -1  13        7.63       13.28     10.88 o 
  -5  -1  13       10.76        2.57     11.07 o 
  -4  -1  13        7.33       21.41     10.64 o 
  -3  -1  13       14.29       14.09     10.74 o 
  -2  -1  13       14.25        8.42     10.59 o 
  -1  -1  13        5.43       16.62      8.84 o 
   0  -1  13        1.79        3.56      7.74 o 
   1  -1  13        0.37        5.38      7.71 o 
   2  -1  13        2.13        9.16      9.16 o 
   3  -1  13        1.71        3.81      9.20 o 
  -9   0  13        4.95        7.02      8.61 o 
  -8   0  13       26.24       14.51      8.14 o 
  -7   0  13        2.27        1.03      7.64 o 
  -6   0  13        1.53        2.80      7.21 o 
  -5   0  13        5.92        3.17      7.37 o 
  -4   0  13        3.46       15.88      7.44 o 
  -3   0  13        0.02        5.18      7.66 o 
  -2   0  13        0.08        8.85      8.39 o 
  -1   0  13        0.25        6.07      9.62 o 
   0   0  13        0.78        7.87     10.88 o 
   1   0  13        2.81        0.22      8.43 o 
   2   0  13        1.37        7.05      8.73 o 
   3   0  13        9.39        4.16      9.37 o 
  -9   1  13        3.41        0.49      9.56 o 
  -8   1  13        3.14        7.32      8.74 o 
  -7   1  13       12.37       12.94      8.07 o 
  -6   1  13        5.59        1.86      7.83 o 
  -5   1  13       11.18        3.43      7.72 o 
  -4   1  13        7.49        1.81      7.39 o 
  -3   1  13       11.18        7.68      7.72 o 
  -2   1  13       13.36       10.11      7.52 o 
  -1   1  13        7.42        5.98      8.19 o 
   0   1  13        1.19       11.91      8.81 o 
   1   1  13        0.42        5.75      8.54 o 
   2   1  13        1.84        6.37      7.94 o 
   3   1  13        1.86       11.21     12.01 o 
  -8   2  13        2.47       10.53     12.69 o 
  -7   2  13        6.50       10.47     12.30 o 
  -6   2  13       39.93       40.52     12.54 o 
  -5   2  13        2.84       24.16     11.39 o 
  -4   2  13        4.85        5.24     10.97 o 
  -3   2  13        0.17       16.24     10.48 o 
  -2   2  13       40.22       49.12     10.36 o 
  -1   2  13       33.25       40.08      9.69 o 
   0   2  13        1.78        2.47      8.68 o 
   1   2  13        3.36        6.94      8.54 o 
   2   2  13        5.33        3.59      8.65 o 
  -7   3  13        2.14       23.04     15.73 o 
  -6   3  13       17.23       12.83     15.90 o 
  -5   3  13        2.42       21.10     13.84 o 
  -4   3  13       16.21        9.84     13.55 o 
  -3   3  13        8.46        0.95     11.67 o 
  -2   3  13       13.53       10.89     10.89 o 
  -1   3  13        2.47       15.59      9.03 o 
   0   3  13        0.36       12.31      8.74 o 
   1   3  13        0.04        1.23      8.76 o 
  -6   4  13        4.79       13.82     18.37 o 
  -5   4  13        1.97        7.41     15.59 o 
  -4   4  13        0.02       13.91     13.07 o 
  -3   4  13        7.64       30.75     11.74 o 
  -2   4  13        0.73        8.90     10.26 o 
  -1   4  13        0.87        3.05      9.64 o 
   0   4  13        1.63        4.50      9.17 o 
  -6  -3  14        3.31       13.65     14.50 o 
  -5  -3  14        1.09        3.21     13.09 o 
  -4  -3  14        7.53        2.34     12.66 o 
  -3  -3  14        7.77        0.00     11.29 o 
  -2  -3  14        7.34        0.87     10.88 o 
  -1  -3  14        5.67        7.21      9.94 o 
   0  -3  14        0.54       10.08     10.08 o 
  -7  -2  14        3.85       16.03     13.01 o 
  -6  -2  14        2.53        3.17     13.32 o 
  -5  -2  14        1.04        5.50     12.86 o 
  -4  -2  14        8.82       24.97     11.78 o 
  -3  -2  14        1.15        5.82     10.91 o 
  -2  -2  14        2.97       10.05     10.05 o 
  -1  -2  14        2.49        5.17      9.33 o 
   0  -2  14        2.55        5.14      8.88 o 
   1  -2  14        1.20        8.78      8.78 o 
  -8  -1  14       12.07        0.00     10.72 o 
  -7  -1  14        9.55       12.94     10.32 o 
  -6  -1  14        5.31       24.99     10.31 o 
  -5  -1  14        9.85        0.90     11.71 o 
  -4  -1  14        6.19        2.54     11.98 o 
  -3  -1  14        5.42       11.58     11.58 o 
  -2  -1  14       14.82        5.66     11.76 o 
  -1  -1  14        1.73        6.75      9.90 o 
   0  -1  14       10.91       12.58      8.72 o 
   1  -1  14        0.67        8.22      8.22 o 
  -8   0  14       10.30        0.21      7.54 o 
  -7   0  14       11.39        7.25      7.72 o 
  -6   0  14        2.45        5.81      7.25 o 
  -5   0  14       12.50       19.71      7.24 o 
  -4   0  14        1.55        0.82      7.32 o 
  -3   0  14        1.52        1.79      7.90 o 
  -2   0  14        0.07        8.88      9.21 o 
  -1   0  14        1.70        8.42      9.81 o 
   0   0  14        0.13        0.70     12.16 o 
   1   0  14        1.18        9.28      9.28 o 
  -8   1  14       12.54       10.20      8.34 o 
  -7   1  14        9.09       18.09      7.72 o 
  -6   1  14        4.29        2.42      7.70 o 
  -5   1  14        9.51        3.99      7.32 o 
  -4   1  14        7.54        2.81      7.21 o 
  -3   1  14        4.89        8.08      7.36 o 
  -2   1  14       13.31        8.45      8.10 o 
  -1   1  14        1.35        0.26      8.61 o 
   0   1  14       11.41        8.91      9.51 o 
   1   1  14        0.93        0.77      8.93 o 
  -7   2  14        2.39        4.60     13.47 o 
  -6   2  14        2.60        6.28     12.78 o 
  -5   2  14        1.31        8.38     13.16 o 
  -4   2  14       10.57       17.15     12.67 o 
  -3   2  14        0.69       24.96     12.11 o 
  -2   2  14        3.10        0.99     11.78 o 
  -1   2  14        2.75       21.93     10.49 o 
   0   2  14        2.42        8.95      8.95 o 
   1   2  14        1.17       10.44      8.19 o 
  -6   3  14        3.14       12.22     18.52 o 
  -5   3  14        1.00        0.91     16.87 o 
  -4   3  14        5.97       15.92     14.90 o 
  -3   3  14        9.18       16.12     13.63 o 
  -2   3  14        6.66        9.55     11.58 o 
  -1   3  14        5.64        2.30     10.34 o 
   0   3  14        0.86        3.61      8.91 o 
  -6  -2  15        4.70       15.55     15.55 o 
  -5  -2  15        0.52        9.54     14.76 o 
  -4  -2  15        3.58        5.70     14.02 o 
  -3  -2  15        6.07       14.37     14.37 o 
  -2  -2  15        2.71       16.45     13.03 o 
  -1  -2  15        0.41       24.57     11.04 o 
  -7  -1  15        3.71        3.02     11.12 o 
  -6  -1  15        0.86        7.97     11.47 o 
  -5  -1  15        1.03        4.79     12.46 o 
  -4  -1  15        2.85        1.46     13.78 o 
  -3  -1  15        1.99        7.33     13.86 o 
  -2  -1  15        0.24       16.86     13.77 o 
  -1  -1  15        2.27        0.69     12.10 o 
   0  -1  15        0.70        1.16     10.24 o 
  -7   0  15        4.30        2.99      7.15 o 
  -6   0  15        0.49        5.60      7.18 o 
  -5   0  15        1.07        0.41      7.32 o 
  -4   0  15       10.42        3.10      7.95 o 
  -3   0  15        2.49       11.89      8.64 o 
  -2   0  15        0.03        7.52     10.42 o 
  -1   0  15        0.23       12.62     12.83 o 
   0   0  15        1.40        0.42     14.14 o 
  -7   1  15        3.19        6.85      8.33 o 
  -6   1  15        0.72        8.00      8.00 o 
  -5   1  15        0.90        0.41      7.61 o 
  -4   1  15        2.82       12.10      7.52 o 
  -3   1  15        2.35        5.52      7.84 o 
  -2   1  15        0.18        2.86      8.66 o 
  -1   1  15        1.96       11.50      9.48 o 
   0   1  15        0.84        2.92     11.65 o 
  -6   2  15        4.46       23.33     15.57 o 
  -5   2  15        0.47        8.18     15.68 o 
  -4   2  15        2.97        1.76     15.94 o 
  -3   2  15        7.29        8.90     16.18 o 
  -2   2  15        2.18       11.64     15.31 o 
  -1   2  15        0.57       13.85     13.85 o 
  -4  -1  16        0.31       11.54     16.85 o 
  -3  -1  16        1.31        6.29     18.27 o 
  -5   0  16        9.03        8.21      8.41 o 
  -4   0  16        2.22        8.32      9.32 o 
  -3   0  16        4.01       13.24     10.80 o 
  -5   1  16        0.52        7.43      8.66 o 
  -4   1  16        0.26        2.76      8.73 o 
  -3   1  16        1.37        9.45      9.45 o 
                                                 
